# Supplementary material for: Mechanistic Insights into Ni(II)-Catalyzed Nonalternating Ethylene–Carbon Monoxide Copolymerization
Source: J Am Chem Soc. 2022 Aug 9;144(33):15111–7. doi: 10.1021/jacs.2c04563 (PMC9413223; doi:10.1021/jacs.2c04563)
Supplement: Supplementary file 1 — ja2c04563_si_001.xyz [file ja2c04563_si_001.xyz]

58
catalyst-1 1-cycle5-T SCF Done: -2247.31323619 A.U.
  Pd    -1.332520    -0.773301    -0.514146
  P      0.536201     0.366181     0.087975
  C      1.522184     1.209993    -1.229496
  C      0.258086     1.662192     1.379782
  C      1.763038    -0.760186     0.914937
  C     -0.474471     1.311423     2.550293
  O     -0.881707     0.008506     2.622681
  C     -1.540978    -0.438402     3.810649
  H     -2.493245     0.102560     3.975898
  H     -0.891745    -0.317394     4.698786
  H     -1.746599    -1.505862     3.644631
  C     -0.723127     2.272372     3.549773
  H     -1.284454     2.004471     4.449264
  C     -0.236656     3.581059     3.395521
  H     -0.433021     4.319805     4.181110
  C      0.499725     3.938109     2.257974
  H      0.890473     4.954765     2.144509
  C      0.741616     2.977671     1.261067
  H      1.329559     3.249021     0.379095
  C      0.960581     2.247900    -2.023954
  O     -0.316324     2.632576    -1.700718
  C     -0.933520     3.648295    -2.494114
  H     -0.392146     4.611142    -2.413911
  H     -0.994850     3.348887    -3.557891
  H     -1.948473     3.764376    -2.085506
  C      1.711425     2.840653    -3.057646
  H      1.282812     3.643528    -3.663284
  C      3.016866     2.395081    -3.317419
  H      3.588666     2.859213    -4.129110
  C      3.580055     1.366107    -2.552603
  H      4.592746     1.006428    -2.760597
  C      2.830835     0.779480    -1.521661
  H      3.262987    -0.041170    -0.944059
  C      2.546032    -0.266030     1.980931
  H      2.430782     0.776107     2.296985
  C      3.470341    -1.089929     2.641900
  H      4.068502    -0.680970     3.464162
  C      3.622880    -2.427449     2.247206
  H      4.339553    -3.077970     2.761718
  C      2.857540    -2.932535     1.185579
  H      2.954496    -3.969265     0.847899
  C      1.934259    -2.110367     0.520159
  S      1.028317    -2.844247    -0.886875
  O      1.338583    -1.948498    -2.041987
  O      1.458899    -4.262760    -0.965134
  O     -0.451186    -2.737027    -0.437040
  C     -2.527655     0.889392    -0.596637
  C     -3.920213     0.415218    -0.124243
  H     -3.921116     0.291992     0.980351
  H     -4.737887     1.133631    -0.348498
  C     -4.222161    -0.952461    -0.683974
  H     -2.546727     1.165891    -1.667168
  H     -2.179749     1.754154    -0.012139
  O     -3.267188    -1.719961    -0.932323
  C     -5.638796    -1.405434    -0.938226
  H     -6.268940    -1.228531    -0.046778
  H     -6.075776    -0.803226    -1.758066
  H     -5.661971    -2.470102    -1.214953


64
TS-1Coor-E-T SCF Done: -2325.89338278 A.U.
  Pd     1.195715    -0.838545     0.427986
  P     -0.591970     0.459248    -0.101082
  C     -1.865043     0.775542     1.206416
  C     -0.184134     2.146929    -0.752020
  C     -1.569227    -0.282812    -1.498642
  C      0.721652     2.272123    -1.845943
  O      1.201203     1.096138    -2.360888
  C      1.969961     1.143237    -3.566751
  H      2.926549     1.682935    -3.420705
  H      1.401294     1.622328    -4.386172
  H      2.175519     0.093439    -3.821822
  C      1.064410     3.542652    -2.347708
  H      1.753716     3.637187    -3.191518
  C      0.512619     4.696594    -1.766769
  H      0.785643     5.679795    -2.166889
  C     -0.383151     4.592438    -0.694824
  H     -0.824003     5.489983    -0.248414
  C     -0.725089     3.322642    -0.199252
  H     -1.441171     3.240834     0.623997
  C     -1.506405     1.355654     2.455412
  O     -0.196546     1.745584     2.587194
  C      0.220841     2.287564     3.841984
  H     -0.305130     3.234987     4.070721
  H      0.056917     1.568565     4.667305
  H      1.298085     2.483677     3.733888
  C     -2.471382     1.525267     3.467154
  H     -2.196576     1.972681     4.426184
  C     -3.795187     1.113350     3.247339
  H     -4.535328     1.244597     4.044954
  C     -4.164392     0.536498     2.025857
  H     -5.192878     0.203271     1.854327
  C     -3.200300     0.367678     1.020691
  H     -3.486084    -0.105859     0.077947
  C     -2.148158     0.566688    -2.467300
  H     -2.029891     1.651128    -2.372587
  C     -2.876030     0.045260    -3.548017
  H     -3.318184     0.728315    -4.282366
  C     -3.034479    -1.342055    -3.680545
  H     -3.597679    -1.757372    -4.524193
  C     -2.474536    -2.200552    -2.723188
  H     -2.584563    -3.287456    -2.790518
  C     -1.750220    -1.681969    -1.637557
  S     -1.143562    -2.893284    -0.410883
  O     -1.788887    -2.478358     0.874419
  O     -1.483599    -4.234755    -0.948760
  O      0.388141    -2.676831    -0.402369
  C      2.300868     0.749945     1.104897
  C      3.579659     0.776399     0.247904
  H      3.324403     1.125655    -0.775142
  H      4.346771     1.483144     0.631626
  C      4.148538    -0.613434     0.073573
  H      2.523559     0.481799     2.154834
  H      1.789631     1.722649     1.080949
  O      3.372821    -1.587592     0.071395
  C      5.637469    -0.815490    -0.104759
  H      6.030792    -0.142556    -0.889625
  H      6.163072    -0.546887     0.832006
  H      5.859005    -1.863045    -0.359002
  C      1.849978    -2.761633     2.564958
  C      0.807904    -1.967258     2.896358
  H      1.724094    -3.598417     1.869561
  H      2.858282    -2.597301     2.965436
  H     -0.202313    -2.157210     2.512793
  H      0.928063    -1.135006     3.601902


64
1-Coor-E-T SCF Done: -2325.90246176 A.U.
  Pd    -0.147328    -1.601701    -0.808324
  P      0.367740     0.582349     0.128301
  C      0.513828     2.045290    -0.998358
  C     -0.753892     1.100929     1.503970
  C      2.011637     0.596538     1.017372
  C     -1.020626     0.135429     2.516359
  O     -0.394749    -1.070911     2.347834
  C     -0.566148    -2.081527     3.346696
  H     -1.626834    -2.386966     3.433323
  H     -0.199267    -1.734348     4.331087
  H      0.039172    -2.932401     3.003221
  C     -1.864675     0.447813     3.599163
  H     -2.068506    -0.292950     4.377629
  C     -2.436513     1.728672     3.684210
  H     -3.089302     1.966495     4.531821
  C     -2.171163     2.695686     2.704968
  H     -2.609225     3.696409     2.780076
  C     -1.331915     2.376953     1.623369
  H     -1.109895     3.135147     0.866731
  C     -0.614341     2.590643    -1.674769
  O     -1.826847     2.020561    -1.388796
  C     -2.986251     2.467366    -2.111118
  H     -3.244293     3.508950    -1.839620
  H     -2.822918     2.399476    -3.203206
  H     -3.790045     1.777582    -1.813893
  C     -0.456852     3.670666    -2.565460
  H     -1.327683     4.102214    -3.065761
  C      0.821592     4.191687    -2.817289
  H      0.930575     5.026172    -3.519420
  C      1.945501     3.646935    -2.183776
  H      2.947031     4.038487    -2.388357
  C      1.785101     2.583032    -1.283187
  H      2.666839     2.151318    -0.803787
  C      2.190390     1.492719     2.094282
  H      1.368287     2.153993     2.386810
  C      3.403772     1.552731     2.796671
  H      3.514739     2.262258     3.624483
  C      4.464507     0.708444     2.436464
  H      5.413860     0.746650     2.982831
  C      4.307707    -0.186600     1.368694
  H      5.112725    -0.860090     1.058410
  C      3.095310    -0.241885     0.661609
  S      3.004015    -1.412717    -0.728234
  O      2.623579    -0.589155    -1.919212
  O      4.302450    -2.131492    -0.765253
  O      1.851026    -2.357733    -0.294896
  C     -2.121498    -1.152353    -1.246129
  C     -3.025570    -1.394154    -0.040200
  H     -2.979305    -2.441645     0.317377
  H     -2.705389    -0.769231     0.819661
  C     -4.503099    -1.019883    -0.274741
  H     -2.417090    -1.804980    -2.087888
  H     -2.165321    -0.107941    -1.576697
  O     -4.857962    -0.176741    -1.095301
  C     -5.519253    -1.751160     0.599133
  H     -5.566839    -2.817087     0.303946
  H     -5.213192    -1.728914     1.661797
  H     -6.516341    -1.298818     0.483971
  C     -0.028383    -2.900123    -2.600948
  C     -0.466445    -3.684796    -1.537534
  H     -0.727949    -2.505635    -3.346684
  H      1.037574    -2.816632    -2.838965
  H     -1.525994    -3.942858    -1.424289
  H      0.255009    -4.248743    -0.936166

64
TS-Isom SCF Done: -2325.88548996 A.U.
  C      2.376486     2.636215    -0.149222
  C      1.124809     2.000298     0.000550
  C     -0.042290     2.800684    -0.074058
  C      0.048132     4.185772    -0.287986
  C      1.302438     4.797547    -0.428693
  C      2.468808     4.021159    -0.357521
  P      1.029628     0.155232     0.230946
  Pd    -1.095281    -0.889702    -0.873780
  O     -1.877724     1.137611    -1.079216
  S     -1.721603     2.115838     0.123303
  O     -1.708065     1.386857     1.433209
  C      2.547913    -0.406866    -0.664871
  C      2.458094    -0.520167    -2.079655
  C      3.556212    -0.965827    -2.837490
  C      4.754701    -1.303643    -2.184970
  C      4.861294    -1.202296    -0.790965
  C      3.758907    -0.756047    -0.041377
  O      1.244545    -0.160243    -2.619459
  C      1.117215    -0.114266    -4.045658
  C      1.437957    -0.075772     2.014534
  C      1.586040    -1.392737     2.532959
  C      1.804837    -1.598504     3.908110
  C      1.856370    -0.496765     4.778498
  C      1.693437     0.804852     4.287422
  C      1.484383     1.006356     2.913643
  O      1.513748    -2.407658     1.608650
  C      1.671359    -3.748816     2.078752
  H     -0.880806     4.761845    -0.340048
  H      1.366029     5.879069    -0.594229
  H      3.454010     4.489378    -0.464404
  H      3.290605     2.034098    -0.105227
  H      1.928016    -2.608933     4.307248
  H      2.020662    -0.668740     5.848320
  H      1.722867     1.663624     4.965928
  H      1.344774     2.021288     2.530365
  H      3.837905    -0.668312     1.047908
  H      5.797550    -1.463218    -0.286033
  H      5.608019    -1.647400    -2.780593
  H      3.487524    -1.048010    -3.925906
  C     -0.483939    -2.915487    -1.084277
  H      0.099735     0.257068    -4.235054
  H      1.855752     0.581956    -4.485448
  H      1.241156    -1.117585    -4.497400
  H      1.583962    -4.388416     1.187879
  H      2.665332    -3.899904     2.542684
  H      0.882413    -4.019011     2.806993
  H     -0.750632    -3.489663    -0.188670
  C     -1.462387    -2.638131    -2.072065
  H      0.584829    -2.904568    -1.329435
  H     -2.487302    -3.010905    -1.970934
  H     -1.163979    -2.369141    -3.093387
  C     -2.902511    -1.345580     0.051575
  H     -2.895072    -2.425205     0.274434
  H     -2.676873    -0.742329     0.948423
  O     -2.662752     3.255269    -0.019904
  C     -4.145692    -0.893436    -0.689244
  H     -3.993772     0.129999    -1.075775
  H     -4.401457    -1.576353    -1.516639
  C     -5.341941    -0.891753     0.305568
  O     -6.112810    -1.842583     0.363949
  C     -5.477188     0.346509     1.176733
  H     -4.500364     0.661668     1.587490
  H     -5.830805     1.190171     0.552720
  H     -6.202155     0.168098     1.986042

64
1-Coor-E-C SCF Done: -2325.89983844 A.U.
  Pd     1.334455    -0.696186     0.196158
  P     -1.092168     0.090941    -0.070457
  C     -2.017927    -0.067924    -1.665437
  C     -2.230864    -0.652463     1.189093
  C     -1.259069     1.905350     0.323587
  C     -1.769428    -0.704087     2.535568
  O     -0.548012    -0.125918     2.755760
  C     -0.018415    -0.126928     4.085754
  H      0.128744    -1.157878     4.460763
  H     -0.679359     0.428646     4.777990
  H      0.952842     0.382872     4.012384
  C     -2.555658    -1.299219     3.540757
  H     -2.199684    -1.340336     4.573922
  C     -3.813124    -1.833620     3.213274
  H     -4.420519    -2.292046     4.002065
  C     -4.291520    -1.775808     1.897071
  H     -5.277449    -2.181332     1.646114
  C     -3.498757    -1.187149     0.896521
  H     -3.875790    -1.130736    -0.129978
  C     -2.253090    -1.351212    -2.230664
  O     -1.816042    -2.424856    -1.484550
  C     -2.106461    -3.739892    -1.969750
  H     -3.197792    -3.902309    -2.056987
  H     -1.627754    -3.926052    -2.950407
  H     -1.689429    -4.430294    -1.221741
  C     -2.905826    -1.481339    -3.470551
  H     -3.097976    -2.469336    -3.897397
  C     -3.301447    -0.331587    -4.173886
  H     -3.800661    -0.443078    -5.143052
  C     -3.053978     0.941456    -3.645786
  H     -3.349925     1.840101    -4.196682
  C     -2.416674     1.064337    -2.400853
  H     -2.217337     2.059504    -1.993900
  C     -2.436554     2.399726     0.924000
  H     -3.257857     1.709467     1.144845
  C     -2.570861     3.760519     1.242706
  H     -3.498865     4.119742     1.701943
  C     -1.521976     4.652784     0.973078
  H     -1.620997     5.715406     1.222239
  C     -0.340806     4.181006     0.381388
  H      0.497812     4.847849     0.157818
  C     -0.212386     2.821099     0.059804
  S      1.339033     2.281966    -0.715880
  O      0.934646     1.514604    -1.934568
  O      2.188565     3.485630    -0.886220
  O      1.953526     1.339611     0.373835
  C      3.318757    -1.086075     0.664692
  C      4.257570    -0.591976    -0.424034
  H      4.025315    -1.055059    -1.407732
  H      4.139222     0.496194    -0.577932
  C      5.741208    -0.909945    -0.148266
  H      3.462722    -2.157734     0.882203
  H      3.429710    -0.502493     1.596229
  O      6.097855    -1.734287     0.688615
  C      6.747038    -0.130299    -0.992182
  H      6.453003    -0.115104    -2.057811
  H      6.767998     0.924055    -0.655565
  H      7.752786    -0.564501    -0.880092
  C      1.275628    -2.666571    -0.679799
  C      0.781467    -2.745688     0.631289
  H      0.585625    -2.583543    -1.525426
  H      2.300889    -2.974100    -0.913519
  H     -0.297348    -2.752107     0.821517
  H      1.419735    -3.102058     1.448672

64
TS-1-Ins-E-C SCF Done: -2325.87886612 A.U.
  Pd    -1.101563    -0.119328    -1.017966
  P      0.881760    -0.061947     0.208895
  C      0.856459    -0.814026     1.903413
  C      2.345602    -0.807962    -0.641142
  C      1.486897     1.669770     0.542934
  C      2.565413    -0.472704    -2.007864
  O      1.680282     0.420571    -2.544628
  C      1.854781     0.826717    -3.905408
  H      1.766265    -0.032243    -4.598264
  H      2.833838     1.321321    -4.053149
  H      1.044760     1.544246    -4.099943
  C      3.648167    -1.032835    -2.714010
  H      3.813865    -0.781272    -3.765219
  C      4.529420    -1.908032    -2.058483
  H      5.371792    -2.333979    -2.615551
  C      4.343858    -2.226017    -0.705969
  H      5.040671    -2.896216    -0.191565
  C      3.255271    -1.675002    -0.008971
  H      3.113912    -1.913382     1.049916
  C      0.700616    -2.215516     2.100317
  O      0.666926    -2.988292     0.965108
  C      0.558992    -4.406604     1.119758
  H      1.419738    -4.817172     1.682039
  H     -0.381787    -4.688689     1.630260
  H      0.559157    -4.815370     0.098452
  C      0.608159    -2.748295     3.400826
  H      0.501401    -3.825827     3.551657
  C      0.642930    -1.892912     4.513356
  H      0.562070    -2.320145     5.519392
  C      0.773601    -0.510042     4.337784
  H      0.788623     0.163508     5.200605
  C      0.877000     0.016831     3.041229
  H      0.959174     1.098380     2.908586
  C      2.874326     1.893322     0.681823
  H      3.566839     1.050729     0.584594
  C      3.382578     3.175577     0.940020
  H      4.464035     3.317575     1.046791
  C      2.507001     4.264806     1.058778
  H      2.896157     5.270160     1.256337
  C      1.125851     4.064554     0.921946
  H      0.414239     4.892129     1.002896
  C      0.615969     2.780590     0.668162
  S     -1.196922     2.636410     0.529802
  O     -1.609220     1.655948     1.586533
  O     -1.738993     4.015970     0.623503
  O     -1.388872     2.053573    -0.894571
  C     -3.191537     0.072679    -1.975290
  C     -4.014775     0.291745    -0.709537
  H     -3.421625     0.746521     0.107959
  H     -4.786200     1.063745    -0.941058
  C     -4.784294    -0.907323    -0.161874
  H     -3.797981    -0.395829    -2.760881
  H     -2.774510     1.014480    -2.367222
  O     -4.886572    -1.977691    -0.764993
  C     -5.432145    -0.700850     1.201810
  H     -4.641449    -0.653451     1.975071
  H     -5.973907     0.261424     1.250002
  H     -6.114931    -1.534189     1.428267
  C     -0.982070    -2.123138    -1.521378
  C     -2.166911    -1.793929    -2.267600
  H     -0.035079    -2.266408    -2.060152
  H     -1.090535    -2.736993    -0.620390
  H     -2.060924    -1.626944    -3.346650
  H     -3.116731    -2.239435    -1.952038

64
1-B-T SCF Done: -2325.91586129 A.U.
  Pd     0.610706     0.401351    -1.210252
  P     -1.016030    -0.240292     0.210239
  C     -2.574368    -0.925712    -0.499152
  C     -0.466237    -1.447247     1.492623
  C     -1.575173     1.219721     1.215402
  C      0.756370    -1.200534     2.184214
  O      1.387519    -0.029171     1.878045
  C      2.569837     0.331514     2.611453
  H      3.417781    -0.335546     2.370224
  H      2.375285     0.328255     3.700370
  H      2.808278     1.353351     2.282872
  C      1.234800    -2.129626     3.129702
  H      2.182357    -1.953430     3.646114
  C      0.490152    -3.285892     3.411501
  H      0.871176    -3.998622     4.151880
  C     -0.729024    -3.526712     2.762036
  H     -1.315992    -4.421658     2.993943
  C     -1.195388    -2.609423     1.806429
  H     -2.148591    -2.790367     1.300253
  C     -2.578817    -2.145314    -1.232855
  O     -1.381800    -2.811631    -1.302089
  C     -1.339160    -4.043994    -2.026772
  H     -2.008866    -4.801907    -1.576220
  H     -1.611987    -3.898236    -3.089573
  H     -0.297060    -4.389619    -1.958260
  C     -3.767622    -2.615914    -1.823078
  H     -3.775399    -3.556836    -2.379579
  C     -4.950188    -1.868357    -1.706144
  H     -5.866859    -2.241709    -2.176590
  C     -4.957288    -0.656165    -1.004547
  H     -5.874086    -0.063505    -0.924510
  C     -3.773515    -0.191633    -0.412241
  H     -3.775069     0.766249     0.113804
  C     -2.005039     0.996957     2.542394
  H     -2.003548    -0.021337     2.945749
  C     -2.431498     2.060017     3.353114
  H     -2.763851     1.859606     4.378012
  C     -2.427300     3.368839     2.848991
  H     -2.753466     4.205350     3.477543
  C     -2.004272     3.607575     1.533043
  H     -1.989890     4.616120     1.108075
  C     -1.581563     2.546448     0.716023
  S     -1.108552     2.976581    -1.000203
  O     -1.992584     2.136683    -1.864415
  O     -1.224550     4.452065    -1.106986
  O      0.379288     2.530172    -1.069430
  C      3.809476    -0.859287    -1.063458
  C      5.009224     0.045813    -1.367193
  H      5.546647    -0.268844    -2.284966
  H      4.665721     1.082504    -1.578431
  C      6.009662     0.145423    -0.208637
  H      4.147761    -1.909381    -0.975123
  H      3.401230    -0.583770    -0.075922
  O      5.746421    -0.271665     0.917796
  C      7.348918     0.802551    -0.524985
  H      7.948471     0.134318    -1.172974
  H      7.209305     1.745844    -1.084626
  H      7.906092     0.993996     0.404836
  C      1.377934    -1.432326    -1.646101
  C      2.675680    -0.781860    -2.101546
  H      1.472438    -2.099622    -0.775408
  H      0.774779    -1.893357    -2.443424
  H      2.991749    -1.148476    -3.100807
  H      2.482448     0.326752    -2.320653

60
TS-1-Coor-CO-T SCF Done: -2360.62435821 A.U.
  Pd    -1.477603    -0.172352     0.130714
  P      0.693181     0.204102    -0.377969
  C      1.458528    -0.980714    -1.574368
  C      1.051124     1.860938    -1.117717
  C      1.802566     0.063090     1.099613
  C      0.845410     3.047657    -0.353788
  O      0.474025     2.862661     0.948265
  C      0.379919     4.012474     1.796946
  H     -0.414874     4.702973     1.454973
  H      1.344472     4.552788     1.844337
  H      0.123603     3.620982     2.791074
  C      1.030372     4.314196    -0.942967
  H      0.888579     5.223698    -0.352839
  C      1.388653     4.413046    -2.297040
  H      1.523998     5.404917    -2.743250
  C      1.567056     3.258484    -3.070100
  H      1.841390     3.331856    -4.127551
  C      1.397129     1.996412    -2.477182
  H      1.544427     1.094115    -3.078594
  C      0.737458    -2.057119    -2.158547
  O     -0.610609    -2.111652    -1.955734
  C     -1.232058    -3.408892    -1.944144
  H     -1.326342    -3.824121    -2.966237
  H     -0.668862    -4.093170    -1.288166
  H     -2.234901    -3.242589    -1.523218
  C      1.421276    -3.010427    -2.944184
  H      0.869583    -3.848508    -3.379160
  C      2.796962    -2.888144    -3.172501
  H      3.307797    -3.638334    -3.787123
  C      3.518147    -1.819421    -2.617445
  H      4.595829    -1.723820    -2.785870
  C      2.846165    -0.885329    -1.818638
  H      3.414895    -0.074447    -1.350194
  C      2.909018     0.927137     1.240353
  H      3.091924     1.698782     0.484054
  C      3.776921     0.816254     2.337340
  H      4.632663     1.495734     2.422851
  C      3.542360    -0.159316     3.317561
  H      4.212626    -0.249248     4.180080
  C      2.444187    -1.023256     3.193750
  H      2.230612    -1.792099     3.942809
  C      1.576678    -0.920155     2.094656
  S      0.212548    -2.139559     2.010566
  O      0.448138    -2.890594     0.739226
  O      0.263628    -2.904326     3.281437
  O     -1.062735    -1.260942     1.952771
  C     -2.157088     0.799017    -1.547073
  C     -3.609304     1.207286    -1.225819
  H     -3.594969     2.078072    -0.536702
  H     -4.191836     1.521685    -2.117185
  C     -4.315160     0.122772    -0.454733
  H     -2.115680     0.033729    -2.343641
  H     -1.561237     1.674150    -1.850914
  O     -3.641170    -0.630789     0.281731
  C     -5.812803    -0.044632    -0.535296
  H     -6.316065     0.921560    -0.343979
  H     -6.097719    -0.350661    -1.560281
  H     -6.159799    -0.800255     0.185325
  C     -2.297938     1.726216     1.945658
  O     -1.766571     1.582689     2.961184

60
1-coor-CO-T SCF Done: -2360.63917382 A.U.
  Pd     0.921923    -1.287540    -0.132096
  P     -0.556953     0.569153     0.255828
  C     -1.721623     0.488871     1.685215
  C      0.364062     2.150737     0.490063
  C     -1.674635     0.921534    -1.184650
  C      1.214645     2.589735    -0.567098
  O      1.205437     1.801420    -1.683477
  C      2.006971     2.185472    -2.805597
  H      3.081161     2.221711    -2.540023
  H      1.691718     3.168471    -3.204136
  H      1.839731     1.406204    -3.562651
  C      1.992627     3.754451    -0.421410
  H      2.629217     4.102370    -1.239746
  C      1.949669     4.472313     0.786315
  H      2.559648     5.376697     0.891408
  C      1.140961     4.039037     1.845521
  H      1.112761     4.596806     2.787314
  C      0.353292     2.884622     1.690970
  H     -0.288405     2.551425     2.513167
  C     -1.765414    -0.640781     2.548156
  O     -0.799584    -1.586977     2.391723
  C     -1.082230    -2.922731     2.836953
  H     -1.061968    -2.995474     3.941567
  H     -2.055438    -3.262341     2.442853
  H     -0.278780    -3.543598     2.414735
  C     -2.772393    -0.729980     3.533696
  H     -2.817988    -1.605526     4.187090
  C     -3.708748     0.300349     3.683784
  H     -4.481046     0.213834     4.456695
  C     -3.665415     1.430767     2.852753
  H     -4.401653     2.233765     2.961785
  C     -2.682157     1.508888     1.857440
  H     -2.674821     2.368552     1.178509
  C     -2.021635     2.248873    -1.513042
  H     -1.600026     3.077741    -0.932988
  C     -2.891225     2.523997    -2.580222
  H     -3.152070     3.562885    -2.812279
  C     -3.418916     1.472115    -3.344270
  H     -4.097289     1.681091    -4.179212
  C     -3.071405     0.147384    -3.040900
  H     -3.455646    -0.696498    -3.622561
  C     -2.206636    -0.128471    -1.970775
  S     -1.795080    -1.872413    -1.648106
  O     -2.140526    -2.095717    -0.208881
  O     -2.505892    -2.676684    -2.671326
  O     -0.257966    -1.901109    -1.884805
  C      2.099372    -0.740107     1.517523
  C      3.301164     0.134242     1.187694
  H      3.022633     1.053797     0.637135
  H      3.743546     0.518081     2.138572
  C      4.457397    -0.558087     0.470749
  H      2.421259    -1.693169     1.967998
  C      2.089580    -2.770819    -0.550336
  H      1.420263    -0.230413     2.217271
  O      4.507753    -1.778798     0.329059
  C      5.571171     0.345169    -0.053566
  H      5.229890     0.837003    -0.985431
  H      5.817898     1.149762     0.662647
  H      6.467971    -0.251594    -0.281053
  O      2.596235    -3.741999    -0.917267

60
TS-1-Ins-CO-T SCF Done: -2360.61795706 A.U.
  Pd    -0.403863    -1.467704    -0.827887
  P      0.658052     0.552972     0.165756
  C      0.986944     2.034662    -0.881997
  C     -0.291140     1.215264     1.609675
  C      2.307379     0.151197     0.915849
  C     -0.747863     0.287601     2.588348
  O     -0.385855    -1.015984     2.369461
  C     -0.736152    -2.001332     3.346468
  H     -1.834464    -2.092150     3.456399
  H     -0.286520    -1.766009     4.329773
  H     -0.324078    -2.946942     2.965908
  C     -1.507821     0.724479     3.689746
  H     -1.850315     0.013349     4.446810
  C     -1.818753     2.089221     3.819928
  H     -2.409356     2.422388     4.681018
  C     -1.377731     3.015936     2.865702
  H     -1.617403     4.079147     2.972030
  C     -0.616549     2.573753     1.769591
  H     -0.260620     3.295444     1.026765
  C     -0.073103     2.611534    -1.634692
  O     -1.315620     2.052799    -1.456424
  C     -2.415739     2.604593    -2.199922
  H     -2.585073     3.663128    -1.925455
  H     -2.234239     2.529258    -3.288726
  H     -3.292116     2.000727    -1.921241
  C      0.173907     3.703621    -2.488475
  H     -0.639376     4.152730    -3.064071
  C      1.476274     4.214376    -2.610032
  H      1.657018     5.059708    -3.283679
  C      2.533171     3.648291    -1.885913
  H      3.550877     4.038764    -1.987716
  C      2.282299     2.564222    -1.030292
  H      3.108994     2.112370    -0.474566
  C      2.755806     0.828489     2.069508
  H      2.128425     1.610895     2.510735
C      3.992183     0.514443     2.656078
  H      4.323738     1.059700     3.547067
  C      4.797432    -0.491414     2.100137
  H      5.762793    -0.741186     2.554780
  C      4.365531    -1.180823     0.956806
  H      4.969059    -1.971313     0.499791
  C      3.131835    -0.862536     0.368979
  S      2.640291    -1.790396    -1.118620
  O      2.257624    -0.754604    -2.126401
  O      3.746634    -2.725038    -1.431005
  O      1.383830    -2.590717    -0.626698
  C     -2.640922    -1.049174    -1.225759
  C     -3.667308    -1.300662    -0.125222
  H     -4.048429    -2.341250    -0.151479
  H     -3.203035    -1.178953     0.873797
  C     -4.871344    -0.347071    -0.192116
  H     -3.055622    -1.128494    -2.242383
  C     -1.708479    -2.688734    -1.379321
  H     -2.208369    -0.034321    -1.148748
  O     -4.915497     0.606588    -0.965458
  C     -6.021739    -0.661851     0.757186
  H     -5.655444    -0.837007     1.785427
  H     -6.749954     0.163371     0.751856
  H     -6.527602    -1.592233     0.435203
  O     -2.284284    -3.684729    -1.640533


60
1-cycle6-C SCF Done: -2360.63865672 A.U.
  Pd    -1.294008    -1.022874    -0.225105
  P      0.783209     0.459673     0.061472
  C      1.550535     1.457191    -1.294094
  C      0.590795     1.682941     1.439217
  C      2.198435    -0.589934     0.654484
  C     -0.004181     1.226697     2.649644
  O     -0.284615    -0.113347     2.689553
  C     -0.908232    -0.650641     3.858678
  H     -1.883164    -0.163832     4.056180
  H     -0.256281    -0.540818     4.746676
  H     -1.064032    -1.717185     3.641310
  C     -0.254872     2.120233     3.707896
  H     -0.705142     1.766466     4.639881
  C      0.088067     3.476403     3.566705
  H     -0.106899     4.165834     4.396438
  C      0.678062     3.942901     2.384327
  H      0.951938     4.998241     2.279065
  C      0.925754     3.044048     1.331365
  H      1.393116     3.402389     0.407799
  C      0.723813     2.314960    -2.068208
  O     -0.588130     2.393203    -1.665350
  C     -1.471778     3.197910    -2.442972
  H     -1.170908     4.264232    -2.431992
  H     -1.526888     2.845359    -3.491419
  H     -2.458959     3.095550    -1.968105
  C      1.253285     3.032330    -3.157523
  H      0.617423     3.694375    -3.751679
  C      2.611079     2.891190    -3.488979
  H      3.013906     3.449021    -4.342164
  C      3.439186     2.044091    -2.742119
  H      4.495615     1.925374    -3.004541
  C      2.904408     1.333704    -1.654885
  H      3.548049     0.659227    -1.082510
  C      3.111713    -0.108009     1.616004
  H      2.994975     0.910845     2.001973
  C      4.163680    -0.912482     2.082851
  H      4.863622    -0.512725     2.825726
  C      4.316558    -2.220089     1.597076
  H      5.135457    -2.852554     1.958621
  C      3.416148    -2.720040     0.644207
  H      3.504860    -3.735315     0.245171
  C      2.367012    -1.913077     0.178113
  S      1.242585    -2.635705    -1.061073
  O      1.152507    -1.631461    -2.162139
  O      1.760400    -3.990461    -1.370479
  O     -0.111095    -2.761931    -0.275855
  C     -2.857374    -2.232108    -0.305953
  C     -3.934670    -1.702906    -1.280266
  H     -3.451515    -1.359102    -2.211886
  H     -4.626520    -2.530545    -1.517469
  C     -4.722944    -0.551662    -0.628629
  H     -5.248501    -0.919441     0.278655
  C     -3.898038     0.651081    -0.197185
  O     -2.657405     0.632746    -0.087146
  O     -3.015834    -3.221556     0.375683
  H     -5.525067    -0.195084    -1.303553
  C     -4.640329     1.930650     0.121572
  H     -5.083108     2.349339    -0.802886
  H     -5.482575     1.729971     0.809777
  H     -3.957840     2.668921     0.568727

66
TS-2-Coor-E-C SCF Done: -2439.21654258 A.U.
  Pd     1.268870    -0.440201    -0.782503
  P     -0.855860     0.292363     0.329557
  C     -0.568589     1.575257     1.630636
  C     -2.274309     0.937856    -0.668242
  C     -1.711810    -1.080361     1.262541
  C     -2.673006     0.134400    -1.772878
  O     -1.987467    -1.037236    -1.893617
  C     -2.247365    -1.891743    -3.009661
  H     -2.052992    -1.368056    -3.965205
  H     -3.289872    -2.264760    -2.994773
  H     -1.546250    -2.729955    -2.892410
  C     -3.708854     0.556291    -2.627953
  H     -4.013159    -0.061449    -3.477895
  C     -4.359260     1.776540    -2.375140
  H     -5.166718     2.099569    -3.042521
  C     -3.988835     2.571936    -1.281338
  H     -4.504942     3.517446    -1.082769
  C     -2.949000     2.147118    -0.434301
  H     -2.660126     2.763979     0.423372
  C     -0.058701     2.845170     1.234735
  O      0.032731     3.049145    -0.119116
  C      0.542400     4.302788    -0.576007
  H     -0.102579     5.143312    -0.253690
  H      1.575539     4.474709    -0.216468
  H      0.542089     4.241196    -1.674372
  C      0.301758     3.806451     2.198810
  H      0.672136     4.788973     1.892677
  C      0.178493     3.503656     3.565890
  H      0.461334     4.258644     4.308586
  C     -0.298958     2.251887     3.974304
  H     -0.389346     2.010959     5.038738
  C     -0.667451     1.300203     3.007821
  H     -1.035700     0.320902     3.328561
  C     -2.989050    -0.811919     1.805481
  H     -3.417799     0.188822     1.680410
 C     -3.720778    -1.795662     2.485677
  H     -4.705782    -1.552452     2.900179
  C     -3.189886    -3.087422     2.618068
  H     -3.755453    -3.869627     3.137305
  C     -1.932317    -3.381546     2.073928
  H     -1.500904    -4.384475     2.146387
  C     -1.190815    -2.390406     1.405783
  S      0.450800    -2.928789     0.797590
  O      1.449837    -2.174483     1.630123
  O      0.465325    -4.410513     0.905087
  O      0.483616    -2.494368    -0.698583
  C      2.920977    -1.224268    -1.505509
  C      3.933705    -1.490621    -0.385578
  H      3.390886    -1.951850     0.461027
  H      4.698684    -2.191182    -0.767146
  C      4.630268    -0.191264     0.076138
  H      5.272090     0.203470    -0.741936
  C      3.735482     0.973799     0.487124
  O      2.589734     1.161630     0.039964
  O      3.099756    -1.446720    -2.684636
  H      5.319592    -0.416228     0.910620
  C      4.313323     1.966206     1.472013
  H      4.404923     1.475061     2.460376
  H      5.331984     2.275313     1.173039
  H      3.656208     2.843101     1.568998
  C      1.165730     1.338303    -3.314240
  C     -0.059951     1.399717    -3.865027
  H      1.434890     1.959094    -2.450949
  H      1.945603     0.680880    -3.713115
  H     -0.849003     2.043572    -3.460473
  H     -0.325752     0.791626    -4.738420

66
2-Coor-E-C SCF Done: -2439.25301144 A.U.
  Pd     1.233246    -0.112838     0.076237
  P     -1.357749    -0.073093    -0.037863
  C     -2.339222    -0.540471    -1.533899
  C     -2.099495    -1.086275     1.322526
  C     -2.000147     1.626748     0.371963
  C     -1.479998    -1.011711     2.602933
  O     -0.443857    -0.120550     2.700579
  C      0.286967    -0.049875     3.930822
  H      0.711395    -1.034775     4.202576
  H     -0.355030     0.319131     4.753426
  H      1.102782     0.662445     3.744082
  C     -1.941967    -1.807093     3.668918
  H     -1.466433    -1.749851     4.651953
  C     -3.031648    -2.671619     3.469008
  H     -3.387206    -3.284377     4.305380
  C     -3.661757    -2.748690     2.219325
  H     -4.515795    -3.417467     2.067846
  C     -3.191678    -1.957139     1.156952
  H     -3.682681    -2.012284     0.179259
  C     -2.189911    -1.837489    -2.097335
  O     -1.355088    -2.694662    -1.414864
  C     -1.209388    -4.026888    -1.917117
  H     -2.177196    -4.564171    -1.916060
  H     -0.787932    -4.030249    -2.940643
  H     -0.509219    -4.526841    -1.231614
  C     -2.877347    -2.192002    -3.273071
  H     -2.772256    -3.193186    -3.699621
  C     -3.697167    -1.247416    -3.912746
  H     -4.221165    -1.530582    -4.832711
  C     -3.837505     0.042165    -3.385370
  H     -4.466769     0.784008    -3.887834
  C     -3.160134     0.385591    -2.204434
  H     -3.263246     1.395568    -1.797563
  C     -3.198054     1.784372     1.101247
  H     -3.760041     0.895659     1.408536
  C     -3.678950     3.059640     1.438648
  H     -4.615093     3.154182     2.000740
  C     -2.963667     4.204402     1.055600
  H     -3.333992     5.202100     1.317617
  C     -1.768314     4.070211     0.333702
  H     -1.184690     4.941042     0.019076
  C     -1.291831     2.794201    -0.003832
  S      0.264341     2.701479    -0.940717
  O     -0.009774     1.789457    -2.092784
  O      0.686881     4.094883    -1.227040
  O      1.242851     2.048217     0.092357
  C      3.185021     0.109930     0.517187
  C      3.997697     0.864729    -0.530082
  H      3.705647     0.501196    -1.529811
  H      3.647851     1.913044    -0.470391
  C      5.508879     0.751376    -0.303943
  H      5.782685     1.082916     0.715913
  C      6.045442    -0.667581    -0.517514
  O      5.329475    -1.582165    -0.922178
  O      3.607757    -0.255656     1.596017
  H      6.048003     1.429061    -0.996499
  C      7.517830    -0.893204    -0.196270
  H      8.154318    -0.106042    -0.640309
  H      7.665290    -0.843381     0.899817
  H      7.835379    -1.884184    -0.554982
  C      1.312621    -2.280682     0.429964
  C      1.834034    -2.030898    -0.844033
  H      2.916670    -2.013794    -1.019772
  H      1.190085    -2.099157    -1.728307
  H      0.272875    -2.599165     0.558450
  H      1.985413    -2.429738     1.282364

66
TS-2-Ins-E-C SCF Done: -2439.23094568 A.U.
  Pd    -0.923462    -0.194702    -0.603461
  P      1.288623    -0.062634     0.137537
  C      1.639053    -0.660944     1.851287
  C      2.503403    -0.929205    -0.950968
  C      1.946177     1.677859     0.147064
  C      2.377817    -0.764852    -2.360481
  O      1.372707     0.065467    -2.770804
  C      1.195917     0.293797    -4.173046
  H      0.965709    -0.647164    -4.708818
  H      2.094149     0.763186    -4.617577
  H      0.341633     0.981645    -4.248405
  C      3.265229    -1.423391    -3.234592
  H      3.169027    -1.301721    -4.317022
  C      4.288692    -2.230051    -2.711174
  H      4.976953    -2.733048    -3.400166
  C      4.437422    -2.386386    -1.325972
  H      5.243486    -3.006449    -0.919606
  C      3.544415    -1.736643    -0.457569
  H      3.660808    -1.849866     0.625267
  C      1.493683    -2.033174     2.202348
  O      1.174180    -2.890411     1.177668
  C      1.078884    -4.286344     1.474652
  H      2.037592    -4.682943     1.860995
  H      0.275171    -4.492276     2.207733
  H      0.838372    -4.775298     0.519048
  C      1.691803    -2.453062     3.531899
  H      1.591849    -3.508108     3.800581
  C      2.010495    -1.511877     4.524004
  H      2.154263    -1.851263     5.556142
  C      2.137529    -0.155646     4.199373
  H      2.374239     0.583297     4.971542
  C      1.949899     0.258901     2.871966
  H      2.032925     1.320253     2.624350
  C      3.325733     1.890751    -0.066180
  H      3.983552     1.031091    -0.232304
 C      3.867454     3.185240    -0.073608
  H      4.942445     3.321368    -0.237664
  C      3.032295     4.294322     0.126668
  H      3.446992     5.308821     0.118028
  C      1.658923     4.103159     0.336977
  H      0.978054     4.946119     0.491049
  C      1.115582     2.808115     0.349396
  S     -0.681886     2.674531     0.636582
  O     -0.834019     1.778941     1.831617
  O     -1.192019     4.064084     0.753743
  O     -1.190924     1.990296    -0.655642
  C     -3.640383    -0.014371     0.573527
  C     -5.127373     0.355008     0.664704
  H     -5.395264     0.607980     1.709868
  H     -5.335312     1.265970     0.071563
  C     -6.047980    -0.768396     0.184628
  H     -3.014127     0.761316     1.057920
  C     -3.172460    -0.118033    -0.877489
  H     -3.434115    -0.962194     1.098392
  O     -5.606313    -1.859520    -0.177852
  C     -7.541373    -0.469572     0.166682
  H     -7.874949    -0.028319     1.123794
  H     -7.757492     0.277682    -0.620891
  H     -8.108879    -1.388712    -0.044668
  O     -3.666687     0.463423    -1.819044
  C     -2.420088    -1.777469    -1.359417
  C     -1.147811    -2.228013    -0.789584
  H     -2.478404    -1.712864    -2.453505
  H     -3.336010    -2.203025    -0.908783
  H     -1.158728    -2.716648     0.192198
  H     -0.386900    -2.622118    -1.476290


66
2-cycle5-T SCF Done: -2439.26673763 A.U.
  Pd     0.849045     0.165248    -0.076414
  P     -1.394369    -0.144840     0.052147
  C     -2.361183    -0.496292    -1.486848
  C     -1.887307    -1.480398     1.229645
  C     -2.203728     1.369220     0.759859
  C     -1.304540    -1.495700     2.530496
  O     -0.468760    -0.452461     2.815473
  C      0.164493    -0.411035     4.097816
  H      0.797395    -1.303931     4.264326
  H     -0.581822    -0.330244     4.911240
  H      0.793822     0.490453     4.082025
  C     -1.613825    -2.529564     3.435913
  H     -1.167260    -2.543970     4.433908
  C     -2.510934    -3.542339     3.058943
  H     -2.746834    -4.339369     3.773453
  C     -3.106162    -3.532249     1.790139
  H     -3.814566    -4.315720     1.501242
  C     -2.790473    -2.503323     0.886991
  H     -3.260748    -2.487213    -0.101285
  C     -2.064665    -1.610632    -2.319611
  O     -1.064577    -2.446757    -1.887698
  C     -0.728768    -3.568570    -2.707119
  H     -1.583440    -4.264385    -2.815003
  H     -0.386825    -3.249294    -3.710243
  H      0.092638    -4.081096    -2.183855
  C     -2.792567    -1.827487    -3.505883
  H     -2.568402    -2.685177    -4.145603
  C     -3.810629    -0.935608    -3.876635
  H     -4.364657    -1.112740    -4.805544
  C     -4.111108     0.169984    -3.071745
  H     -4.896203     0.875377    -3.361976
  C     -3.384207     0.383411    -1.891294
  H     -3.604289     1.259875    -1.276683
  C     -3.270789     1.229020     1.673332
  H     -3.622464     0.227790     1.944481
  C     -3.888305     2.355144     2.239982
  H     -4.717093     2.220846     2.944404
  C     -3.443585     3.641939     1.901968
  H     -3.919495     4.525185     2.343439
  C     -2.386549     3.798612     0.992648
  H     -2.016086     4.787508     0.704485
  C     -1.767412     2.675152     0.423018
  S     -0.433241     2.983416    -0.789333
  O     -0.867936     2.259919    -2.022455
  O     -0.272688     4.457653    -0.864053
  O      0.801436     2.324475    -0.123893
  C      5.031127    -1.049392    -0.561497
  C      5.837887     0.251747    -0.608051
  H      5.969278     0.623064    -1.642034
  H      5.274993     1.053011    -0.086115
  C      7.201854     0.121708     0.080019
  H      5.257303    -1.714719    -1.417579
  C      3.535136    -0.869533    -0.467744
  H      5.358549    -1.627822     0.331715
  O      7.475894    -0.841676     0.792815
  C      8.185044     1.260497    -0.152346
  H      8.537650     1.240704    -1.201622
  H      7.699871     2.242198     0.000119
  H      9.050130     1.157199     0.520031
  O      3.043128     0.250534    -0.203184
  C      1.299390    -1.821416     0.132487
  C      2.599189    -2.035524    -0.672081
  H      1.484383    -1.942114     1.217807
  H      0.509417    -2.516746    -0.180274
  H      3.108365    -2.999169    -0.453299
  H      2.371408    -2.050687    -1.759845

60
TS-2Isom SCF Done: -2360.62573323 A.U.
  C      2.428848     2.620567    -0.102198
  C      1.158855     2.019192     0.038212
  C      0.014124     2.842027    -0.094599
  C      0.142172     4.217645    -0.349439
  C      1.414094     4.795718    -0.472258
  C      2.560482     3.995909    -0.347662
  P      1.010293     0.181328     0.303430
  Pd    -1.141232    -0.893307    -0.931110
  O     -1.838088     1.162836    -1.073701
  S     -1.688543     2.206450     0.076311
  O     -1.744795     1.561314     1.427995
  C      2.332496    -0.428997    -0.843557
  C      1.975300    -0.559721    -2.210535
  C      2.891960    -1.033630    -3.161993
  C      4.188186    -1.389078    -2.746889
  C      4.560291    -1.278527    -1.400396
  C      3.632017    -0.801209    -0.458161
  O      0.675000    -0.184700    -2.519730
  C      0.297698    -0.066329    -3.903459
  C      1.704837    -0.082186     1.987673
  C      1.844856    -1.420636     2.453898
  C      2.253155    -1.679531     3.775157
  C      2.506919    -0.607111     4.647211
  C      2.356865     0.715825     4.210991
  C      1.956723     0.970190     2.888698
  O      1.563341    -2.394734     1.528516
  C      1.642348    -3.760972     1.945331
  H     -0.770189     4.813643    -0.447635
  H      1.507434     5.869743    -0.669269
  H      3.558527     4.438011    -0.445864
  H      3.326438     1.996862    -0.024742
  H      2.369339    -2.707135     4.130544
  H      2.819589    -0.818140     5.676168
  H      2.545946     1.551040     4.893313
  H      1.829772     2.003405     2.551114
  H      3.917361    -0.713691     0.596397
  H      5.569316    -1.560132    -1.080593
  H      4.903470    -1.759532    -3.489703
  H      2.608980    -1.133465    -4.213687
  C     -1.106456    -2.715204    -1.343998
  H     -0.705540     0.382431    -3.889933
  H      1.001486     0.599282    -4.434508
  H      0.266143    -1.056220    -4.395737
  H      1.350702    -4.355221     1.066965
  H      2.672668    -4.030723     2.247956
  H      0.947186    -3.968954     2.781274
  C     -2.754259    -1.248887     0.371542
  H     -2.679444    -2.273321     0.764748
  H     -2.434035    -0.491711     1.107848
  O     -2.594083     3.355638    -0.170941
  C     -4.080881    -0.953290    -0.293937
  H     -4.025581     0.007937    -0.834989
  H     -4.381944    -1.760525    -0.981651
  C     -5.174258    -0.848649     0.817021
  O     -5.870487    -1.815316     1.098941
  C     -5.297028     0.502644     1.498726
  H     -4.304002     0.902967     1.776544
  H     -5.730716     1.230974     0.786214
  H     -5.950263     0.427173     2.381707
  O     -1.009608    -3.855069    -1.569347

60
1-coor-CO-C SCF Done: -2360.65119322 A.U.
  Pd    -1.456858     1.111501    -0.096662
  P      0.746690    -0.003826    -0.166438
  C      0.811529    -1.414212    -1.347721
  C      2.074240     1.160359    -0.690883
  C      1.260940    -0.628218     1.501957
  C      2.238271     2.362543     0.054247
  O      1.456503     2.462907     1.172831
  C      1.486986     3.682700     1.921489
  H      1.207654     4.547806     1.290230
  H      2.485868     3.855622     2.366201
  H      0.744282     3.552048     2.721590
  C      3.148627     3.348247    -0.371158
  H      3.280442     4.267892     0.205590
  C      3.887330     3.148281    -1.549416
  H      4.591064     3.922352    -1.876092
  C      3.722155     1.979907    -2.305973
  H      4.290306     1.831890    -3.230287
  C      2.817664     0.995542    -1.874049
  H      2.675018     0.090750    -2.472735
  C      1.933414    -2.279611    -1.492527
  O      3.028202    -1.990540    -0.720853
  C      4.144530    -2.882588    -0.772635
  H      3.852768    -3.910753    -0.485997
  H      4.607087    -2.897015    -1.778605
  H      4.868639    -2.490545    -0.042943
  C      1.885956    -3.353415    -2.403352
  H      2.744246    -4.021016    -2.517923
  C      0.730168    -3.570683    -3.170403
  H      0.708195    -4.410899    -3.873973
  C     -0.383248    -2.731152    -3.037170
  H     -1.288495    -2.904169    -3.627504
  C     -0.338038    -1.667345    -2.123489
  H     -1.219052    -1.030792    -1.992070
  C      2.613500    -0.588591     1.898598
  H      3.361145    -0.205834     1.197291
  C      3.007431    -1.033158     3.169129
  H      4.065746    -0.996639     3.452467
  C      2.049539    -1.521576     4.071175
  H      2.351749    -1.873297     5.064113
  C      0.696367    -1.545146     3.705011
  H     -0.078303    -1.896166     4.393576
  C      0.302474    -1.095269     2.434455
  S     -1.485136    -1.096361     2.087339
  O     -1.687212    -1.864777     0.819340
  O     -2.163897    -1.577793     3.313962
  O     -1.793272     0.427148     1.873245
  C     -3.415778     1.909363     0.080180
  C     -4.362856     0.719817     0.109018
  H     -3.355432     2.420151     1.054802
  H     -3.654705     2.625095    -0.719965
  H     -5.419623     1.073066     0.170333
  C     -4.303120    -0.210807    -1.107630
  H     -4.203774     0.117709     1.022238
  O     -3.733539     0.100973    -2.155167
  C     -4.958559    -1.571126    -0.929150
  H     -5.130253    -2.050281    -1.905611
  H     -4.261529    -2.195252    -0.335779
  H     -5.903081    -1.504800    -0.359778
  C     -1.391037     1.907513    -1.779272
  O     -1.318484     2.420202    -2.817876

60
TS-1-Ins-CO-C SCF  SCF Done: -2360.63312900 A.U.
  Pd    -1.199146    -0.040788    -0.478209
  P      1.075327    -0.076087     0.117486
  C      1.472514    -0.594991     1.837594
  C      2.094811    -1.156576    -0.972076
  C      1.874066     1.589020    -0.061607
  C      1.906199    -1.063687    -2.379981
  O      1.010448    -0.116360    -2.793386
  C      0.750482     0.014182    -4.195777
  H      0.347756    -0.925785    -4.618598
  H      1.665138     0.307298    -4.745495
  H     -0.002165     0.811236    -4.279157
  C      2.628243    -1.903912    -3.249110
  H      2.482968    -1.840049    -4.330955
  C      3.547245    -2.826061    -2.721732
  H      4.105579    -3.473508    -3.407499
  C      3.755574    -2.917770    -1.338441
  H      4.478265    -3.632208    -0.930721
  C      3.027238    -2.084236    -0.473625
  H      3.184808    -2.150123     0.608037
  C      1.057332    -1.872695     2.307214
  O      0.432475    -2.670808     1.387544
  C     -0.020528    -3.962555     1.808937
  H      0.828694    -4.606557     2.108144
  H     -0.736696    -3.882273     2.648733
  H     -0.528072    -4.391216     0.934000
  C      1.310302    -2.253532     3.639481
  H      1.003264    -3.238121     4.002040
  C      1.956291    -1.361235     4.510031
  H      2.142780    -1.667578     5.545687
  C      2.354435    -0.093324     4.065927
  H      2.847779     0.606726     4.747660
  C      2.108116     0.282220     2.736523
  H      2.404806     1.276807     2.392062
  C      3.237983     1.673214    -0.414333
  H      3.810118     0.752623    -0.573525
  C      3.868555     2.918503    -0.564778
  H      4.930190     2.958889    -0.833275
  C      3.138969     4.101409    -0.372653
  H      3.625160     5.076312    -0.492022
  C      1.779930     4.036785    -0.029411
  H      1.181340     4.940723     0.121361
  C      1.149751     2.792705     0.125310
  S     -0.616595     2.801084     0.578522
  O     -0.719933     1.937309     1.797866
  O     -1.027331     4.221354     0.684975
  O     -1.282096     2.108745    -0.647988
  C     -3.383221    -0.533525    -1.022127
  C     -4.277964    -0.403319     0.205492
  H     -4.204825    -1.299364     0.857565
  H     -3.972279     0.450058     0.839285
  C     -5.766637    -0.264427    -0.172032
  H     -3.766712    -1.260669    -1.752562
  C     -1.904029    -1.747382    -0.602439
  H     -3.270420     0.426998    -1.559111
  O     -6.178632    -0.546890    -1.292797
  C     -6.686901     0.240021     0.932411
  H     -6.485965    -0.272508     1.891193
  H     -6.496836     1.317370     1.102440
  H     -7.739460     0.102902     0.640556
  O     -2.086359    -2.913448    -0.577419


60
1-cycle6-T SCF Done: -2360.65989571 A.U.
  Pd    -1.357163     0.520858    -0.186000
  P      0.821018    -0.210836     0.019760
  C      1.351128    -0.821456     1.679148
  C      1.285596    -1.550304    -1.155465
  C      2.035661     1.139828    -0.371745
  C      0.869628    -1.425292    -2.510797
  O      0.235314    -0.258187    -2.826415
  C     -0.291283    -0.100202    -4.147453
  H     -1.027201    -0.892447    -4.381391
  H      0.516644    -0.105896    -4.904361
  H     -0.787542     0.881057    -4.146819
  C      1.146296    -2.450990    -3.435743
  H      0.818515    -2.362521    -4.475066
  C      1.856909    -3.588423    -3.021981
  H      2.072165    -4.377881    -3.751364
  C      2.295912    -3.714578    -1.696057
  H      2.862149    -4.596750    -1.378955
  C      2.003707    -2.697776    -0.772743
  H      2.344134    -2.791359     0.263918
  C      0.746081    -1.974368     2.251982
  O     -0.208526    -2.591532     1.482742
  C     -0.690019    -3.874427     1.888642
  H      0.141651    -4.595955     2.002232
  H     -1.256865    -3.817445     2.838510
  H     -1.355921    -4.199856     1.075296
  C      1.136855    -2.429383     3.525328
  H      0.679722    -3.323751     3.958018
  C      2.109778    -1.721516     4.249376
  H      2.402265    -2.079061     5.243303
  C      2.694443    -0.567359     3.711788
  H      3.443215    -0.006202     4.279993
  C      2.311495    -0.124474     2.436380
  H      2.759501     0.782675     2.022607
  C      3.261572     0.801699    -0.985227
  H      3.476991    -0.246344    -1.218671
  C      4.207331     1.789583    -1.301848
  H      5.153071     1.501222    -1.774602
  C      3.937759     3.135678    -1.013344
  H      4.670745     3.912069    -1.261322
  C      2.723923     3.489061    -0.405161
  H      2.479542     4.529236    -0.167068
  C      1.777188     2.503438    -0.085367
  S      0.231502     3.056712     0.715352
  O      0.137060     2.235307     1.965956
  O      0.338194     4.530384     0.863266
  O     -0.842413     2.657066    -0.321526
  C     -3.211376    -1.290745     1.028377
  C     -4.557052    -0.740686     0.516609
  H     -4.937346    -1.389593    -0.301253
  H     -5.328447    -0.780094     1.309403
  C     -4.514795     0.673770    -0.049915
  H     -2.854902    -0.697710     1.888114
  C     -2.156104    -1.273343    -0.108511
  H     -3.354671    -2.338178     1.349525
  O     -3.465256     1.234529    -0.401125
  C     -5.831373     1.404683    -0.197547
  H     -6.610173     0.742508    -0.617625
  H     -6.182043     1.718681     0.804922
  H     -5.705259     2.298813    -0.825970
  O     -2.070037    -2.185575    -0.911616

66
TS-2-Coor-E-T SCF Done: -2439.23728451 A.U.
  Pd    -1.532925     0.527081    -0.144294
  P      0.702749    -0.070824    -0.135153
  C      1.117769    -1.301175    -1.455086
  C      1.773364     1.399514    -0.382614
  C      1.282500    -0.889670     1.429335
  C      1.880125     2.366260     0.658153
  O      1.230766     2.058597     1.822845
  C      1.331052     2.969570     2.923075
  H      0.887524     3.952024     2.673220
  H      2.384007     3.104123     3.236646
  H      0.758828     2.504338     3.738596
  C      2.611823     3.552606     0.454613
  H      2.709327     4.286891     1.258763
  C      3.205260     3.799532    -0.794262
  H      3.765883     4.729313    -0.944718
  C      3.072583     2.876954    -1.840783
  H      3.517737     3.079704    -2.820434
  C      2.356177     1.688537    -1.630521
  H      2.238378     0.975632    -2.450710
  C      2.438574    -1.697775    -1.816906
  O      3.472995    -1.073855    -1.171511
  C      4.808833    -1.473332    -1.490252
  H      4.971982    -2.546286    -1.273989
  H      5.050700    -1.269477    -2.551079
  H      5.459800    -0.864467    -0.845319
  C      2.634913    -2.688837    -2.800544
  H      3.646256    -2.983440    -3.092648
  C      1.533764    -3.313732    -3.404551
  H      1.707712    -4.086719    -4.161930
  C      0.229439    -2.963926    -3.033795
  H     -0.632704    -3.466609    -3.484013
  C      0.037073    -1.966337    -2.067318
  H     -0.972651    -1.707272    -1.733406
  C      2.651504    -0.822215     1.768523
  H      3.329923    -0.245982     1.133629
  C      3.149057    -1.480361     2.902686
  H      4.216457    -1.413303     3.143152
  C      2.280940    -2.214452     3.724322
  H      2.662204    -2.732171     4.612015
  C      0.914114    -2.268612     3.417821
  H      0.203571    -2.800770     4.057869
  C      0.411466    -1.610066     2.283506
  S     -1.401794    -1.673284     2.054434
  O     -1.644092    -2.399895     0.756950
  O     -1.955838    -2.303940     3.279254
  O     -1.772191    -0.177743     1.954041
  C     -1.508355     1.145682    -2.032111
  C     -2.921382     1.039633    -2.679672
  H     -3.474827     1.929176    -2.322501
  H     -2.784460     1.135343    -3.770878
  C     -3.717874    -0.223383    -2.337602
  H     -3.208285    -1.145530    -2.678140
  C     -4.060499    -0.347775    -0.859191
  O     -3.794565     0.592647    -0.076478
  O     -0.585893     1.632810    -2.656804
  H     -4.683623    -0.208557    -2.886188
  C     -4.723260    -1.601922    -0.357561
  H     -5.236720    -2.167291    -1.153307
  H     -3.903285    -2.226417     0.060918
  H     -5.411752    -1.369559     0.470719
  C     -1.738365     4.124644     0.356438
  H     -2.442985     4.776205    -0.175450
  C     -2.154368     3.207233     1.248238
  H     -1.451264     2.561627     1.787261
  H     -0.677359     4.252835     0.110832
  H     -3.215196     3.067277     1.484930
66
2-coor-E-T
  Pd    -0.465690    -0.877968    -1.489725
  P     -0.577993     0.447843     0.519217
  C      0.396900    -0.546086     1.723092
  C      0.194607     2.117871     0.397209
  C     -2.343917     0.793833     0.983729
  C     -0.190683     2.967949    -0.678596
  O     -1.178540     2.476519    -1.489019
  C     -1.497585     3.210089    -2.683065
  H     -0.604950     3.324718    -3.326599
  H     -1.918782     4.203453    -2.437988
  H     -2.260558     2.607462    -3.196951
  C      0.443634     4.211948    -0.866988
  H      0.156316     4.861548    -1.697692
  C      1.462008     4.613271     0.013587
  H      1.948905     5.582755    -0.141797
  C      1.859964     3.783518     1.070983
  H      2.660485     4.093979     1.750626
  C      1.228030     2.542242     1.252973
  H      1.548893     1.884395     2.066195
  C      1.781929    -0.339552     1.979006
  O      2.408407     0.610162     1.216795
  C      3.753863     0.963215     1.547411
  H      3.835954     1.290117     2.601164
  H      4.452131     0.122889     1.365729
  H      4.007922     1.802176     0.882558
  C      2.439797    -1.108595     2.959589
  H      3.500722    -0.946561     3.168886
  C      1.733149    -2.090434     3.671356
  H      2.259194    -2.679364     4.431565
  C      0.374077    -2.317124     3.416565
  H     -0.177576    -3.082365     3.971875
  C     -0.284964    -1.538991     2.453562
  H     -1.349979    -1.698154     2.258930
  C     -2.697411     2.063058     1.487948
  H     -1.918212     2.818506     1.628143
  C     -4.024990     2.363323     1.825546
  H     -4.272614     3.356671     2.217527
  C     -5.027162     1.394125     1.663008
  H     -6.066280     1.621350     1.927509
  C     -4.696204     0.132289     1.150155
  H     -5.452645    -0.643824     0.997177
  C     -3.368253    -0.167080     0.804819
  S     -3.051610    -1.811858     0.090157
  O     -1.922639    -2.389791     0.885366
  O     -4.347165    -2.536603     0.092213
  O     -2.601584    -1.459721    -1.353384
  C      1.415505    -0.343473    -1.895619
  C      2.415908    -0.935726    -0.894186
  H      1.920809    -1.094409     0.079321
  H      2.667447    -1.948467    -1.262747
  C      3.815363    -0.338303    -1.085119
  H      3.843579     0.727452    -0.778864
  C      4.885194    -1.094786    -0.292178
  O      4.604820    -2.036699     0.447852
  O      1.742117     0.425206    -2.784627
  H      4.089932    -0.330320    -2.157951
  C      6.323867    -0.622815    -0.474080
  H      6.649999    -0.797640    -1.517187
  H      6.411246     0.464617    -0.293327
  H      6.989183    -1.170496     0.210649
  C     -0.586774    -2.114349    -3.423248
  C     -0.160389    -2.937811    -2.394995
  H     -0.883002    -3.485281    -1.779944
  H      0.898583    -3.188336    -2.267296
  H      0.120041    -1.716503    -4.161244
  H     -1.655431    -2.003973    -3.638039

66
TS-2-Ins-E-T SCF Done: -2439.21641268 A.U.
  Pd     0.511905    -1.440441     0.381833
  P     -0.906587     0.509922     0.015602
  C     -1.818775     1.112957     1.508020
  C     -0.160295     2.057378    -0.679762
  C     -2.280857     0.146375    -1.183660
  C      0.498206     1.998404    -1.939483
  O      0.482227     0.768370    -2.555799
  C      0.904081     0.690109    -3.921347
  H      1.983978     0.912457    -4.029488
  H      0.321970     1.383157    -4.557665
  H      0.710352    -0.347949    -4.229121
  C      1.102093     3.143626    -2.489719
  H      1.594593     3.098476    -3.465378
  C      1.070794     4.355433    -1.777835
  H      1.544894     5.243186    -2.212009
  C      0.437353     4.430055    -0.530722
  H      0.407729     5.375204     0.021588
  C     -0.175667     3.284878     0.006358
  H     -0.690602     3.346331     0.970494
  C     -1.109431     1.272864     2.729324
  O      0.233119     1.013114     2.668163
  C      1.018125     1.213980     3.847514
  H      0.943338     2.259459     4.205035
  H      0.708609     0.526862     4.658879
  H      2.049546     1.000892     3.535269
  C     -1.780615     1.691321     3.894885
  H     -1.236171     1.810288     4.835520
  C     -3.160606     1.946654     3.849273
  H     -3.675057     2.266120     4.762923
  C     -3.874712     1.790243     2.654118
  H     -4.952171     1.981884     2.619966
  C     -3.201051     1.372096     1.495124
  H     -3.761309     1.235186     0.565364
  C     -2.781870     1.157255    -2.032014
  H     -2.359967     2.166323    -1.968020
 C     -3.811549     0.894418    -2.949170
  H     -4.186352     1.701367    -3.589366
  C     -4.357935    -0.394584    -3.038404
  H     -5.161577    -0.608158    -3.752379
  C     -3.874381    -1.414154    -2.205384
  H     -4.278476    -2.430356    -2.248132
  C     -2.847765    -1.149195    -1.284774
  S     -2.320011    -2.536945    -0.224937
  O     -2.440105    -2.049773     1.180362
  O     -3.118047    -3.716594    -0.641530
  O     -0.822391    -2.748908    -0.635558
  C      2.584771    -0.457912     0.574408
  C      3.142070    -0.672476    -0.842416
  H      3.271878    -1.749727    -1.042122
  H      2.369773    -0.303924    -1.543828
  C      4.455715     0.096406    -1.063243
  H      4.327056     1.147049    -0.735506
  C      5.643643    -0.489162    -0.299558
  O      5.512244    -1.416204     0.501001
  O      2.745227     0.586412     1.193592
  H      4.710980     0.142293    -2.140345
  C      7.007296     0.129856    -0.576051
  H      7.303558    -0.053868    -1.626473
  H      6.973203     1.227089    -0.442606
  H      7.762424    -0.305365     0.095807
  C      2.483565    -1.920821     1.534491
  C      1.683555    -3.029193     0.999306
  H      2.071862    -3.604604     0.147348
  H      1.049510    -3.605489     1.685352
  H      2.278600    -1.617080     2.569828
  H      3.576451    -2.026708     1.352212

75
catalyst-2   1-cycle5 SCF Done: -2699.53090505 A.U.
  C     -2.101547     2.467860     1.185885
  C     -1.262542     3.487643     1.684168
  H     -0.223633     3.547932     1.341972
  C     -1.756950     4.424805     2.605202
  H     -1.096216     5.214991     2.980207
  C     -3.090225     4.354855     3.040957
  H     -3.474258     5.088861     3.758617
  C     -3.930931     3.341466     2.550362
  H     -4.974258     3.283141     2.882027
  C     -3.441513     2.401428     1.630673
  C     -2.714247     0.968727    -1.224158
  C     -3.350888     2.148740    -1.678547
  H     -3.107807     3.106257    -1.205165
  C     -4.303052     2.116639    -2.704783
  H     -4.777184     3.045930    -3.040316
  C     -4.644103     0.887754    -3.289939
  H     -5.388082     0.843039    -4.093605
  C     -4.031036    -0.287471    -2.840818
  H     -4.298910    -1.248943    -3.291859
  C     -3.059003    -0.278838    -1.813179
  C     -2.477648    -1.602754    -1.421140
  C     -3.301744    -2.587989    -0.819305
  C     -2.814054    -3.883633    -0.547026
  H     -3.456373    -4.645419    -0.098005
  C     -1.485124    -4.191852    -0.879108
  H     -1.101465    -5.198529    -0.676044
  C     -0.642061    -3.245006    -1.472167
  H      0.386868    -3.510056    -1.723831
  C     -1.143101    -1.954269    -1.753619
  C      0.080284     1.858438    -0.702039
  C      0.151494     2.955552    -1.577613
  H     -0.763167     3.487868    -1.865248
  C      1.390606     3.362708    -2.092897
  H      1.456949     4.218450    -2.772589
  C      2.553680     2.663927    -1.717609
H      3.525158     2.985057    -2.111119
  C      2.514257     1.565962    -0.841521
  C      1.246872     1.112606    -0.325246
  C     -0.439588    -2.541917     2.931850
  Ni    -0.539164    -0.446095     1.201394
  O      1.166670     0.043729     0.434012
  P     -1.412210     1.158562     0.078144
  H     -4.108776     1.622105     1.245472
  C      0.107470    -3.597868     3.857809
  C     -1.911185    -2.340786     2.715264
  C     -2.153362    -0.919921     2.160656
  H     -2.199299    -3.093186     1.947439
  H     -2.494119    -2.599067     3.626162
  H     -3.099287    -0.875733     1.595071
  H     -2.196499    -0.176101     2.981778
  O      0.347857    -1.799740     2.294660
  O     -4.582436    -2.178451    -0.518936
  C     -5.473672    -3.147444     0.033176
  H     -5.616462    -4.007968    -0.649678
  H     -5.118956    -3.518457     1.015020
  H     -6.432862    -2.624507     0.167865
  O     -0.426238    -0.981351    -2.389145
  C      0.951407    -1.255601    -2.685190
  H      1.510720    -1.486956    -1.761155
  H      1.043125    -2.086211    -3.412005
  H      1.348154    -0.330136    -3.125576
  C      3.750683     0.831552    -0.472863
  C      4.109333     0.605678     0.873107
  C      4.620515     0.307908    -1.451041
  C      5.259613    -0.113928     1.227397
  C      5.783784    -0.402962    -1.122705
  C      6.102994    -0.617387     0.225804
  F      4.332838     0.459988    -2.767042
  F      6.585902    -0.894696    -2.091083
  F      7.217015    -1.299693     0.557540
  F      5.574545    -0.307170     2.525222
  F      3.359209     1.110576     1.870588
  H     -0.356726    -4.578950     3.645680
  H      1.201684    -3.668932     3.763540
  H     -0.153473    -3.344526     4.903613

81
TS-1-Coor-E-T SCF Done: -2778.10574419 A.U.
  C     -1.991621     2.759531     0.600450
  C     -1.210908     3.934394     0.558083
  H     -0.249856     3.926568     0.032378
  C     -1.661997     5.113528     1.175435
  H     -1.044291     6.017982     1.128689
  C     -2.896001     5.136519     1.843509
  H     -3.246714     6.056909     2.324172
  C     -3.682200     3.971695     1.888696
  H     -4.650412     3.980973     2.402980
  C     -3.235264     2.793255     1.273268
  C     -2.731968     0.761504    -1.327274
  C     -3.332865     1.874592    -1.966914
  H     -3.048654     2.885947    -1.658986
  C     -4.292968     1.722070    -2.974454
  H     -4.729924     2.607154    -3.450664
  C     -4.685828     0.432455    -3.359497
  H     -5.433882     0.288139    -4.147515
  C     -4.116791    -0.676197    -2.725115
  H     -4.426275    -1.685561    -3.016434
  C     -3.139399    -0.547818    -1.708184
  C     -2.642235    -1.835759    -1.125123
  C     -3.551350    -2.700956    -0.460182
  C     -3.162405    -3.991176    -0.040098
  H     -3.868090    -4.658850     0.460198
  C     -1.845530    -4.413939    -0.280057
  H     -1.537507    -5.416715     0.038674
  C     -0.919818    -3.586336    -0.925416
  H      0.098009    -3.940090    -1.102401
  C     -1.324420    -2.305232    -1.364806
  C      0.097623     1.584374    -1.120648
  C      0.121349     2.356554    -2.295650
  H     -0.810771     2.775664    -2.693226
  C      1.330249     2.577569    -2.971503
  H      1.355303     3.183513    -3.883055
  C      2.514369     2.010240    -2.464859
H      3.461213     2.179707    -2.990743
  C      2.524066     1.228291    -1.297537
  C      1.287059     0.972180    -0.599393
  C     -0.611827    -2.463418     2.804959
  Ni    -0.430134    -0.065112     1.400505
  O      1.252508     0.179567     0.443009
  P     -1.369153     1.164400    -0.114717
  H     -3.864791     1.896782     1.306838
  C     -0.264585    -3.750849     3.514373
  C     -2.023789    -1.951381     2.757333
  C     -2.060612    -0.450756     2.402163
  H     -2.507550    -2.547049     1.952623
  H     -2.576904    -2.210789     3.686445
  H     -3.019654    -0.204526     1.917203
  H     -1.957379     0.180594     3.304784
  O      0.274776    -1.808583     2.212259
  O     -4.811292    -2.185363    -0.253023
  C     -5.787386    -3.039803     0.342419
  H     -5.951732    -3.955569    -0.258818
  H     -5.505757    -3.329502     1.374251
  H     -6.716597    -2.450490     0.372695
  O     -0.525105    -1.460749    -2.078431
  C      0.836601    -1.856931    -2.298404
  H      1.361286    -2.001718    -1.336973
  H      0.888050    -2.778983    -2.909632
  H      1.302401    -1.023835    -2.842639
  C      3.774544     0.592289    -0.812116
  C      4.229906     0.745038     0.513610
  C      4.561880    -0.221904    -1.652727
  C      5.390191     0.115145     0.985159
  C      5.734027    -0.852168    -1.211215
  C      6.149363    -0.684179     0.117618
  F      4.178306    -0.446229    -2.933518
  F      6.452984    -1.630414    -2.047456
  F      7.272490    -1.284737     0.557356
  F      5.793924     0.289078     2.260794
  F      3.563799     1.541766     1.375921
  H     -0.932686    -4.565128     3.176982
  H      0.784824    -4.025868     3.328259
  H     -0.425832    -3.638199     4.603804
  C      0.374131     1.826165     2.899620
  C      0.952460     0.748131     3.480408
  H     -0.571611     2.247486     3.258760
  H      0.885388     2.375885     2.103208
  H      0.483041     0.227389     4.323608
  H      1.921454     0.374872     3.137182

81
1-Coor-E-T SCF Done: -2778.11117001 A.U.
  C     -2.198966    -2.038768     1.360527
  C     -1.527278    -3.257830     1.600892
  H     -0.433442    -3.270117     1.659406
  C     -2.253774    -4.445430     1.780198
  H     -1.718766    -5.382329     1.973524
  C     -3.657253    -4.434140     1.720585
  H     -4.222294    -5.361716     1.866642
  C     -4.333370    -3.226420     1.478992
  H     -5.428728    -3.206519     1.439014
  C     -3.611666    -2.035898     1.294774
  C     -2.168786     0.828126     1.856768
  C     -2.770214     0.530522     3.103076
  H     -2.719500    -0.490158     3.497223
  C     -3.450109     1.511893     3.834659
  H     -3.905758     1.257154     4.798212
  C     -3.545546     2.814376     3.320851
  H     -4.078858     3.592764     3.878405
  C     -2.955028     3.118795     2.088852
  H     -3.028247     4.133464     1.682786
  C     -2.252201     2.148295     1.338788
  C     -1.652459     2.595982     0.040696
  C     -2.496744     2.870024    -1.067046
  C     -1.974418     3.409153    -2.260842
  H     -2.620630     3.600223    -3.120823
  C     -0.605657     3.707699    -2.328060
  H     -0.198021     4.142823    -3.248081
  C      0.254542     3.463907    -1.248649
  H      1.314980     3.714104    -1.326812
  C     -0.271244     2.904522    -0.063283
  C      0.370644    -0.702899     1.854472
  C      0.567014    -0.898409     3.232868
  H     -0.296875    -0.968829     3.904672
  C      1.866018    -0.997142     3.750779
  H      2.027640    -1.154618     4.822001
  C      2.963735    -0.901265     2.875270
H      3.980782    -0.986369     3.275635
  C      2.798151    -0.711487     1.492692
  C      1.471442    -0.582433     0.946042
  C     -4.267418    -1.693201    -2.906297
  Ni    -0.521443    -0.340330    -1.107433
  O      1.289794    -0.338388    -0.333853
  P     -1.226763    -0.511713     0.998343
  H     -4.149466    -1.098325     1.115236
  C     -4.952225    -3.044001    -3.117931
  C     -2.901353    -1.738088    -2.198373
  C     -2.336365    -0.362124    -1.857558
  H     -3.016901    -2.373504    -1.297673
  H     -2.230214    -2.321710    -2.863188
  H     -2.254775     0.260606    -2.766607
  H     -3.024270     0.163748    -1.173268
  O     -4.792581    -0.647304    -3.282515
  O     -3.821551     2.571309    -0.872437
  C     -4.704408     2.666833    -1.999616
  H     -4.721481     3.692395    -2.416358
  H     -4.433124     1.931896    -2.779141
  H     -5.702097     2.419903    -1.606360
  O      0.467131     2.656219     1.061698
  C      1.884458     2.851497     0.979872
  H      2.319811     2.236928     0.170933
  H      2.134047     3.919286     0.823246
  H      2.287367     2.514691     1.945374
  C      3.969278    -0.603180     0.586026
  C      4.111717    -1.426803    -0.549930
C      4.992845     0.341253     0.806393
  C      5.199967    -1.312916    -1.426225
  C      6.098911     0.467545    -0.046744
  C      6.201929    -0.364367    -1.171058
  F      4.916348     1.191268     1.858976
  F      7.052185     1.390424     0.196730
  F      7.257061    -0.254040    -2.000377
  F      5.301310    -2.121229    -2.501160
  F      3.197377    -2.384572    -0.816506
  H     -5.211223    -3.490701    -2.139088
  H     -5.868122    -2.914376    -3.715074
  H     -4.274073    -3.758212    -3.621201
  C      0.371348    -1.106916    -2.882601
  C      0.429568     0.275515    -2.902890
  H     -0.375165    -1.650152    -3.471618
  H      1.189455    -1.689629    -2.445556
  H     -0.279525     0.877534    -3.480507
  H      1.287943     0.799984    -2.471860

81
TS-1-Isom SCF Done: -2778.09212097 A.U.
  C      2.234521     1.935275     1.310652
  C      1.512224     2.745600     2.212531
  H      0.577941     2.372604     2.645779
  C      1.992246     4.019221     2.568234
  H      1.423749     4.632596     3.277452
  C      3.196996     4.499014     2.030630
  H      3.569851     5.490981     2.309476
  C      3.924670     3.697126     1.132654
  H      4.867866     4.062495     0.709923
  C      3.446179     2.429695     0.770868
  C      2.914210    -0.877910     1.290535
  C      3.638103    -0.594844     2.471305
  H      3.443877     0.339228     3.010283
  C      4.614963    -1.476328     2.953259
  H      5.161476    -1.236889     3.872697
  C      4.887567    -2.659318     2.249344
  H      5.648915    -3.358448     2.613827
  C      4.186922    -2.942929     1.070276
  H      4.403913    -3.860524     0.512529
  C      3.195446    -2.070303     0.568670
  C      2.521342    -2.447358    -0.715752
  C      3.245551    -2.402126    -1.935380
  C      2.662025    -2.824205    -3.148084
  H      3.217922    -2.781504    -4.087512
  C      1.342727    -3.300646    -3.136659
  H      0.885271    -3.631908    -4.076014
  C      0.600086    -3.371589    -1.951069
  H     -0.421073    -3.758613    -1.968315
  C      1.195786    -2.955812    -0.739116
  C      0.126843    -0.064985     1.738084
  C      0.141336    -0.345661     3.116633
  H      1.093070    -0.327905     3.661308
  C     -1.042029    -0.668565     3.796925
  H     -1.026117    -0.881220     4.870924
  C     -2.252586    -0.709651     3.083811
H     -3.184262    -0.952588     3.608021
  C     -2.305535    -0.435628     1.706506
  C     -1.096461    -0.127145     0.989038
  Ni     0.373500     0.644309    -1.322824
  O     -1.147828     0.040042    -0.322329
  P      1.601330     0.300286     0.710989
  H      4.019236     1.814556     0.066547
  C     -0.515826     2.403112    -1.303754
  H     -1.426650     2.277254    -1.909547
  C      0.375451     3.547999    -1.743557
  H      0.666773     3.479376    -2.803951
  H     -0.776254     2.444713    -0.235144
  C     -0.309560     4.934397    -1.581823
  O     -0.388142     5.702134    -2.533038
  H      1.295552     3.571558    -1.124718
  C     -0.856102     5.283427    -0.205512
  H     -0.132055     5.023135     0.588046
  H     -1.109432     6.354046    -0.162604
  H     -1.770739     4.690218    -0.013458
  C      0.442902     0.675688    -3.326173
  C      1.746172     0.837399    -2.803395
  H      0.083629    -0.328380    -3.594448
  H     -0.107298     1.509430    -3.777263
  H      2.409228    -0.029366    -2.707630
  H      2.240660     1.815178    -2.802147
  O      4.523378    -1.899780    -1.838063
  C      5.321372    -1.888821    -3.023205
  H      5.450674    -2.907933    -3.437196
  H      4.889273    -1.231216    -3.802894
  H      6.300845    -1.492016    -2.715410
  O      0.581895    -3.033749     0.479142
  C     -0.779440    -3.482611     0.513344
  H     -1.424410    -2.843672    -0.116554
  H     -0.859019    -4.538423     0.188297
  H     -1.093417    -3.389054     1.562005
  C     -3.591168    -0.512057     0.963571
 C     -4.371950    -1.684923     0.954132
  C     -4.088951     0.579416     0.223962
  C     -5.582243    -1.778411     0.251098
  C     -5.288920     0.510423    -0.496779
  C     -6.041626    -0.673930    -0.480776
  F     -3.950103    -2.786894     1.621081
  F     -6.296242    -2.922701     0.262064
  F     -7.200286    -0.748253    -1.162222
  F     -5.733682     1.577314    -1.191241
  F     -3.420891     1.752308     0.212105


81
1-Coor-E-C SCF Done: -2778.10989347 A.U.
  C     -2.441961     1.977758    -1.712804
  C     -1.668427     2.570277    -2.734333
  H     -0.749383     2.079499    -3.071927
  C     -2.074283     3.779083    -3.323667
  H     -1.463948     4.223488    -4.118422
  C     -3.253413     4.414315    -2.903313
  H     -3.566986     5.357327    -3.365054
  C     -4.028430     3.835288    -1.884001
  H     -4.950879     4.323231    -1.548366
  C     -3.624556     2.630774    -1.288352
  C     -3.282879    -0.689095    -0.896352
  C     -4.247174    -0.544331    -1.919897
  H     -4.146908     0.273649    -2.640864
  C     -5.338172    -1.419068    -2.018106
  H     -6.071474    -1.287802    -2.822101
  C     -5.484002    -2.454255    -1.082688
  H     -6.335635    -3.141485    -1.143887
  C     -4.530946    -2.610714    -0.067581
  H     -4.635030    -3.422556     0.660789
  C     -3.419135    -1.747910     0.043442
  C     -2.431031    -2.023781     1.136713
  C     -2.733947    -1.709945     2.485780
  C     -1.854033    -2.059698     3.530327
  H     -2.079897    -1.806167     4.568786
  C     -0.671162    -2.746665     3.218802
  H      0.017336    -3.018580     4.027109
  C     -0.355010    -3.104562     1.901791
  H      0.566532    -3.651155     1.689196
  C     -1.245543    -2.755938     0.864085
  C     -0.511383    -0.225657    -1.817118
  C     -0.660097    -0.788217    -3.096424
  H     -1.654228    -0.825714    -3.558661
  C      0.451224    -1.310405    -3.773926
  H      0.343215    -1.745158    -4.772996
  C      1.713023    -1.256723    -3.155870
  H      2.590837    -1.648968    -3.683040
  C      1.892688    -0.700568    -1.876542
  C      0.756982    -0.187612    -1.154722
  Ni    -0.549580     1.026115     1.091751
  O      0.904377     0.272677     0.076249
  P     -1.846737     0.482715    -0.800404
  H     -4.243051     2.187893    -0.498170
  C      0.730747     1.180547     2.579609
  H      0.262474     1.681659     3.443679
  C      2.076717     1.790283     2.227222
  H      2.323930     1.575072     1.168902
  H      0.801211     0.089510     2.752871
  C      2.214380     3.294116     2.432928
  O      1.273868     4.026266     2.745315
  H      2.900032     1.306758     2.802209
  C      3.619503     3.862033     2.238764
  H      4.132191     3.394173     1.380171
  H      3.570536     4.954527     2.109423
  H      4.229800     3.643127     3.136849
  C     -1.474667     2.743863     1.695241
  C     -2.111879     1.644340     2.283027
  H     -0.720830     3.333136     2.231520
  H     -1.880178     3.189707     0.777547
  H     -1.870178     1.344026     3.309702
  H     -3.045385     1.233137     1.884411
  O     -3.933304    -1.060759     2.678489
  C     -4.340200    -0.812347     4.025871
  H     -4.409757    -1.751694     4.608148
  H     -3.651657    -0.114222     4.540803
  H     -5.336702    -0.350554     3.953407
  O     -1.076015    -3.110626    -0.445575
  C      0.067966    -3.902275    -0.784411
  H      1.013394    -3.365155    -0.589850
  H      0.063342    -4.865595    -0.237704
  H     -0.018643    -4.087274    -1.865058
  C      3.246848    -0.662299    -1.262662
  C      4.000926    -1.833965    -1.053408
  C      3.860436     0.547971    -0.884295
  C      5.285819    -1.816401    -0.490808
  C      5.138232     0.595462    -0.311244
  C      5.858812    -0.592172    -0.116721
  F      3.477966    -3.043228    -1.372105
  F      5.966896    -2.964054    -0.297944
  F      7.089953    -0.557332     0.426407
  F      5.687101     1.779023     0.041850
  F      3.218301     1.722336    -1.070913

81
TS-1-Ins-E-C SCF Done: -2778.09515926 A.U.
  C     -2.342705     1.991104    -1.735883
  C     -1.533632     2.752360    -2.606720
  H     -0.542066     2.381300    -2.888062
  C     -1.997702     3.974119    -3.120975
  H     -1.359900     4.551558    -3.800245
  C     -3.271035     4.452254    -2.772653
  H     -3.631073     5.405662    -3.175678
  C     -4.082921     3.700715    -1.906424
  H     -5.080239     4.064185    -1.632721
  C     -3.623061     2.480470    -1.388345
  C     -3.066249    -0.761208    -1.126384
  C     -3.878627    -0.686213    -2.282436
  H     -3.713431     0.121464    -3.003718
  C     -4.904406    -1.611917    -2.513073
  H     -5.518237    -1.533044    -3.417552
  C     -5.138432    -2.631299    -1.577777
  H     -5.938980    -3.361731    -1.741759
  C     -4.342739    -2.713498    -0.428806
  H     -4.522148    -3.507373     0.304492
  C     -3.295859    -1.796910    -0.180382
  C     -2.505559    -1.995146     1.078318
  C     -3.095836    -1.721765     2.338246
  C     -2.421350    -2.014930     3.541216
  H     -2.876598    -1.801846     4.511427
  C     -1.146904    -2.598064     3.477957
  H     -0.619249    -2.833068     4.409388
  C     -0.536751    -2.893882     2.252467
  H      0.451691    -3.358275     2.232460
  C     -1.221231    -2.599217     1.052769
  C     -0.311589    -0.118028    -1.997918
  C     -0.381076    -0.498338    -3.349450
  H     -1.342836    -0.470865    -3.876148
  C      0.773657    -0.923886    -4.022854
  H      0.726481    -1.222247    -5.075154
  C      2.001505    -0.943623    -3.334742
 H      2.912631    -1.250508    -3.862147
  C      2.100568    -0.563786    -1.986026
  C      0.915963    -0.178197    -1.262832
  Ni    -0.641620     0.762412     0.944256
  O      0.965680     0.083608     0.026415
  P     -1.682208     0.456975    -0.943416
  H     -4.269899     1.897536    -0.722738
  C      0.663424     0.899497     2.639382
  H      0.589765     0.920952     3.735014
  C      1.753111     1.860630     2.172676
  H      1.830957     1.894202     1.071399
  H      0.876520    -0.141411     2.339152
  C      1.730768     3.281209     2.720454
  O      0.949598     3.667327     3.591577
  H      2.741402     1.449999     2.488584
  C      2.762149     4.227406     2.105333
  H      2.295244     4.735746     1.239005
  H      3.051697     5.001335     2.834186
  H      3.650572     3.692211     1.728174
  C     -2.201833     1.642249     1.710099
  C     -1.300330     1.559721     2.829829
  H     -2.333708     2.612282     1.209260
  H     -3.085259     0.989496     1.697819
  H     -0.887440     2.486540     3.244762
  H     -1.533488     0.791495     3.578050
  O     -4.346826    -1.145911     2.283712
  C     -5.006194    -0.880093     3.524057
  H     -5.158050    -1.807159     4.110440
  H     -4.444709    -0.147692     4.136101
  H     -5.983998    -0.453904     3.252856
  O     -0.742462    -2.893481    -0.193046
  C      0.584541    -3.427303    -0.285643
  H      1.318701    -2.736730     0.166931
  H      0.649637    -4.422217     0.196883
  H      0.790177    -3.521287    -1.361063
  C      3.406553    -0.560244    -1.277882
  C      4.198026    -1.717574    -1.145796
  C      3.913201     0.615002    -0.688189
  C      5.420335    -1.717860    -0.455898
  C      5.117312     0.639567     0.026576
  C      5.880580    -0.532968     0.137469
  F      3.774398    -2.891394    -1.671546
  F      6.145469    -2.849463    -0.344165
  F      7.047131    -0.520854     0.809676
  F      5.556850     1.785810     0.592234
  F      3.237525     1.779984    -0.813440

81
1-B-T Done: -2778.12918161 A.U.
  C      2.516045     0.176853     2.535092
  C      1.818253     0.109810     3.759747
  H      0.849166    -0.398624     3.804379
  C      2.364793     0.686413     4.917836
  H      1.814951     0.623596     5.863979
  C      3.607469     1.337645     4.866570
  H      4.031312     1.787166     5.771687
  C      4.305502     1.412235     3.648768
  H      5.276434     1.918857     3.601322
  C      3.764473     0.838752     2.488525
  C      3.107709    -1.443684     0.186458
  C      3.974995    -2.181048     1.026211
  H      3.865169    -2.105662     2.113574
  C      4.987003    -2.989724     0.493787
  H      5.645421    -3.553952     1.163964
  C      5.150923    -3.064362    -0.897869
  H      5.939686    -3.690663    -1.330161
  C      4.303005    -2.331829    -1.737634
  H      4.431444    -2.383696    -2.824270
  C      3.269093    -1.516709    -1.224015
  C      2.427668    -0.769074    -2.213974
  C      2.983877     0.316970    -2.936658
  C      2.249600     0.981226    -3.940292
  H      2.679080     1.819435    -4.494455
  C      0.946298     0.546790    -4.225090
  H      0.370973     1.055844    -5.007145
  C      0.366515    -0.527933    -3.539724
  H     -0.646468    -0.851249    -3.788359
  C      1.113005    -1.194231    -2.541472
  C      0.417227    -1.609505     1.461072
  C      0.543324    -2.774607     2.237619
  H      1.525999    -3.070135     2.625561
  C     -0.583527    -3.562654     2.513729
  H     -0.494372    -4.467978     3.122849
  C     -1.836337    -3.168417     2.009393
  H     -2.722027    -3.774321     2.232831
  C     -1.994510    -2.008658     1.230661
  C     -0.844306    -1.204244     0.908021
  Ni     0.603386     0.935107    -0.106759
  O     -0.952908    -0.157028     0.114458
  P      1.756668    -0.464423     0.981644
  H      4.319044     0.896856     1.544752
  C     -0.030853     4.212258    -0.155042
  H     -0.057912     3.973818     0.924189
  C     -1.438766     4.600339    -0.625395
  H     -2.153530     3.765324    -0.471861
  H      0.645823     5.078996    -0.261512
  C     -1.994211     5.855714     0.057843
  O     -1.292863     6.570478     0.768624
  H     -1.450019     4.789255    -1.720969
  C     -3.468486     6.164373    -0.189022
  C      1.805002     2.391953    -0.331984
  C      0.561444     3.014214    -0.923542
  H      2.139654     2.817840     0.628511
  H      2.638811     2.208557    -1.024915
  H      0.679151     3.222205    -2.004238
  H     -0.306275     2.226292    -0.962034
  O      4.261009     0.674279    -2.563244
  C      4.896220     1.720169    -3.300650
  H      4.976294     1.469798    -4.376557
  H      4.359828     2.682914    -3.189138
  H      5.904879     1.814732    -2.870286
  O      0.666960    -2.290721    -1.859171
  C     -0.678277    -2.722644    -2.105995
  H     -1.394905    -1.909726    -1.891544
  H     -0.797781    -3.075003    -3.149329
  H     -0.854374    -3.554954    -1.410277
  C     -3.325319    -1.618143     0.700221
  C     -4.112500    -2.509524    -0.057629
  C     -3.863769    -0.331278     0.911775
  C     -5.363968    -2.153389    -0.581142
  C     -5.105294     0.054385     0.386687
  C     -5.861839    -0.861183    -0.359940
  F     -3.655133    -3.755933    -0.329472
  F     -6.081170    -3.035419    -1.308138
  F     -7.060672    -0.502445    -0.858816
  F     -5.587560     1.295326     0.610876
  F     -3.199026     0.570395     1.660888
  H     -3.713038     7.166240     0.196008
  H     -3.720702     6.099032    -1.263693
  H     -4.096950     5.415609     0.330659

77
TS-1-Coor-CO-T SCF Done: -2812.84768706 A.U.
  C     -1.524927     2.766876     0.842195
  C     -0.452980     3.645129     1.112823
  H      0.532078     3.449468     0.675086
  C     -0.645720     4.768110     1.932760
  H      0.195032     5.442927     2.130524
  C     -1.907111     5.029896     2.492452
  H     -2.055073     5.908140     3.131024
  C     -2.980029     4.163596     2.224191
  H     -3.970192     4.364863     2.649370
  C     -2.792083     3.038022     1.406968
  C     -2.682156     1.147188    -1.269741
  C     -3.113698     2.398340    -1.777402
  H     -2.655698     3.317065    -1.396528
  C     -4.122419     2.494106    -2.743836
  H     -4.427823     3.477409    -3.118763
  C     -4.729457     1.323537    -3.221006
  H     -5.516218     1.374074    -3.982355
  C     -4.328558     0.083371    -2.714416
  H     -4.808755    -0.830928    -3.077612
  C     -3.312725    -0.041486    -1.735342
  C     -3.014384    -1.432781    -1.268691
  C     -4.051555    -2.220778    -0.695245
  C     -3.842953    -3.575730    -0.364033
  H     -4.644475    -4.178691     0.069000
  C     -2.581637    -4.145715    -0.593155
  H     -2.412633    -5.197295    -0.334702
  C     -1.533837    -3.401097    -1.146830
  H     -0.560527    -3.866749    -1.312270
  C     -1.757496    -2.052540    -1.502125
  C      0.232868     1.522394    -1.158211
  C      0.259556     2.258739    -2.356124
  H     -0.661162     2.714325    -2.737721
  C      1.457480     2.398227    -3.070092
  H      1.485731     2.978963    -3.997835
  C      2.629257     1.794052    -2.577770
H      3.569166     1.907324    -3.130044
  C      2.634013     1.048019    -1.387381
  C      1.403581     0.866632    -0.661121
  C     -1.250021    -2.827147     2.737412
  Ni    -0.196646     0.007263     1.527234
  O      1.368064     0.073768     0.390429
  P     -1.227159     1.204107    -0.109402
  H     -3.642475     2.380558     1.190674
  C     -1.792427    -4.155154     3.249964
  C     -2.274932    -1.731173     2.458091
  C     -1.793203    -0.293030     2.671368
  H     -2.578103    -1.882548     1.401492
  H     -3.191414    -1.926850     3.057060
  H     -2.564448     0.430062     2.361612
  H     -1.581234    -0.105935     3.738369
  O     -0.044952    -2.666775     2.532900
  O     -5.242346    -1.566184    -0.480953
  C     -6.321582    -2.316179     0.077788
  H     -6.610928    -3.164984    -0.572356
  H     -6.073345    -2.699399     1.087076
  H     -7.162863    -1.610485     0.153042
  O     -0.825415    -1.266007    -2.115928
  C      0.474570    -1.829147    -2.354828
  H      0.964756    -2.101669    -1.402948
  H      0.407106    -2.710086    -3.021433
  H      1.052816    -1.034189    -2.845798
  C      3.871558     0.387917    -0.899760
  C      4.355627     0.587480     0.409549
  C      4.617192    -0.481415    -1.721365
  C      5.510323    -0.050772     0.883893
  C      5.781398    -1.123251    -1.275700
  C      6.228487    -0.907636     0.035965
  F      4.201767    -0.743857    -2.984363
  F      6.463286    -1.954227    -2.091309
  F      7.344951    -1.517181     0.478113
  F      5.946758     0.167269     2.140555
  F      3.721229     1.433456     1.245415
  H     -2.624461    -4.501478     2.609042
  H     -0.993986    -4.912376     3.277322
  H     -2.206376    -4.021000     4.268031
  C      0.770126     0.011255     3.010682
  O      1.372922     0.097482     3.998905

77
1-Coor-CO-T SCF Done: -2812.85751396 A.U.
  C      2.226088     1.736011     1.610995
  C      1.606624     2.955037     1.966245
  H      0.513894     3.011331     2.023221
  C      2.385372     4.085559     2.258845
  H      1.892984     5.022856     2.542186
  C      3.787549     4.016102     2.195780
  H      4.393168     4.898901     2.430104
  C      4.409959     2.808490     1.837611
  H      5.503213     2.743982     1.792093
  C      3.636554     1.673670     1.543945
  C      2.098712    -1.171262     1.738030
  C      2.627927    -1.095341     3.048501
  H      2.553032    -0.156834     3.608620
  C      3.268209    -2.192916     3.635933
  H      3.666987    -2.113082     4.653424
  C      3.397336    -3.386812     2.909012
  H      3.897802    -4.254364     3.354016
  C      2.888404    -3.467468     1.607427
  H      2.996328    -4.394097     1.033610
  C      2.229011    -2.376253     0.997096
  C      1.740147    -2.557044    -0.406518
  C      2.674279    -2.602679    -1.473575
  C      2.249407    -2.835682    -2.797790
  H      2.964984    -2.852959    -3.623127
  C      0.884156    -3.035899    -3.047166
  H      0.550032    -3.220176    -4.074730
  C     -0.064930    -3.005923    -2.016247
  H     -1.120817    -3.173071    -2.239813
  C      0.366396    -2.771461    -0.690938
  C     -0.395878     0.432009     1.968026
  C     -0.590693     0.472930     3.361200
  H      0.272550     0.459289     4.036973
  C     -1.887884     0.526327     3.886940
  H     -2.048511     0.565200     4.969069
  C     -2.985804     0.536597     3.006247
H     -4.002938     0.581226     3.412469
  C     -2.822066     0.504104     1.611762
  C     -1.496817     0.433550     1.053835
  Ni     0.463748     0.433183    -1.016040
  O     -1.330178     0.349272    -0.251856
  P      1.193242     0.301238     1.092106
  H      4.132279     0.733768     1.277589
  C      2.318488     0.640254    -1.718199
  H      3.025093     0.183206    -1.006630
  C      2.663762     2.105565    -1.955937
  H      2.519628     2.717524    -1.042939
  H      2.377820     0.051060    -2.647999
  C      4.109334     2.319507    -2.442635
  O      4.838332     1.390337    -2.782657
  H      2.001468     2.569018    -2.717709
  C      4.596426     3.766569    -2.470184
  H      4.694018     4.140098    -1.432847
  H      5.574171     3.828432    -2.972606
  H      3.867486     4.424882    -2.978015
  O      3.980575    -2.387864    -1.110361
  C      4.947519    -2.224381    -2.157696
  H      5.010979    -3.125394    -2.797950
  H      4.724127    -1.329711    -2.767591
  H      5.909486    -2.079574    -1.642970
  O     -0.463593    -2.764694     0.397111
  C     -1.872012    -2.887985     0.152199
  H     -2.221833    -2.083710    -0.519379
  H     -2.116903    -3.880999    -0.272661
  H     -2.355026    -2.776286     1.133602
  C     -3.997003     0.501171     0.702436
  C     -5.007268    -0.475839     0.809377
  C     -4.154628     1.462765    -0.316778
  C     -6.118342    -0.505827    -0.045771
  C     -5.249907     1.448277    -1.192288
  C     -6.238406     0.462018    -1.053729
  F     -4.911142    -1.450387     1.745975
  F     -7.060047    -1.463033     0.084079
  F     -7.298975     0.446042    -1.883217
  F     -5.370126     2.385397    -2.154294
  F     -3.251691     2.452344    -0.462137
  C     -0.121442     0.688173    -2.674824
  O     -0.485476     0.867579    -3.762628


77
TS-1-Ins-CO-T SCF Done: -2812.84053979 A.U.
  C      2.083248     0.567228     2.366769
  C      1.376645     1.340587     3.314222
  H      0.284833     1.265814     3.368637
  C      2.067325     2.192806     4.190714
  H      1.506506     2.781624     4.925799
  C      3.467947     2.286182     4.133978
  H      4.004346     2.947879     4.823474
  C      4.178161     1.521523     3.192237
  H      5.272241     1.579040     3.148395
  C      3.492638     0.670367     2.310323
  C      2.166885    -1.969840     0.940523
  C      2.686553    -2.593764     2.097804
  H      2.534966    -2.126186     3.077246
  C      3.415863    -3.786249     2.008895
  H      3.808627    -4.256890     2.917297
  C      3.642046    -4.366427     0.750331
  H      4.212282    -5.298626     0.666215
  C      3.145005    -3.747419    -0.403372
  H      3.331454    -4.191399    -1.387161
  C      2.402229    -2.547679    -0.336017
  C      1.932629    -1.932626    -1.618969
  C      2.870275    -1.335536    -2.502286
  C      2.463945    -0.813457    -3.748838
  H      3.184892    -0.350256    -4.426303
  C      1.110171    -0.885599    -4.106952
  H      0.789770    -0.479476    -5.073242
  C      0.155047    -1.459867    -3.257217
  H     -0.892539    -1.503644    -3.562465
  C      0.570370    -1.995471    -2.016830
  C     -0.445094    -0.849790     1.817368
  C     -0.669469    -1.642634     2.958957
  H      0.182803    -2.047845     3.517038
  C     -1.974215    -1.929182     3.379688
  H     -2.150496    -2.544216     4.268078
  C     -3.058860    -1.408057     2.651348
 H     -4.083158    -1.619880     2.978989
  C     -2.871364    -0.605546     1.513915
  C     -1.538044    -0.323753     1.054441
  Ni     0.350551     0.881887    -0.619595
  O     -1.375442     0.379317    -0.057814
  P      1.174442    -0.423037     1.099665
  H      4.056588     0.071494     1.585562
  C      1.915307     2.005875    -1.551600
  H      2.392548     1.039070    -1.304711
  C      2.497274     3.146153    -0.721069
  H      2.365000     2.955390     0.361973
  H      2.072700     2.129791    -2.633524
  C      3.989305     3.386450    -0.992627
  O      4.605040     2.776224    -1.863965
  H      1.960765     4.096594    -0.921824
  C      4.667994     4.422060    -0.103621
  H      4.693466     4.052207     0.939340
  H      5.696069     4.603688    -0.452414
  H      4.100331     5.370768    -0.091204
  O      4.161984    -1.290320    -2.036976
  C      5.132820    -0.604199    -2.839811
  H      5.243707    -1.077050    -3.834994
  H      4.875304     0.465387    -2.950543
  H      6.081105    -0.695557    -2.288575
  O     -0.265481    -2.624174    -1.135916
  C     -1.664088    -2.658607    -1.457744
  H     -2.061918    -1.635377    -1.581010
  H     -1.846877    -3.256997    -2.371386
  H     -2.152753    -3.137193    -0.597159
  C     -4.032580    -0.069033     0.757457
 C     -5.028961    -0.918238     0.236244
  C     -4.189547     1.311639     0.517476
  C     -6.126550    -0.432002    -0.488852
  C     -5.271354     1.822371    -0.213839
  C     -6.245986     0.946775    -0.716451
  F     -4.933813    -2.259168     0.406110
  F     -7.056687    -1.278224    -0.978026
  F     -7.294094     1.428554    -1.411106
  F     -5.392999     3.148605    -0.421569
  F     -3.299492     2.191533     1.014996
  C      0.117668     2.252308    -1.653249
  O     -0.337135     3.190050    -2.220523

77
1-cycle6-C SCF Done: -2812.85867556 A.U.
  C     -1.990291     2.173607     1.633907
  C     -1.100297     2.941865     2.415896
  H     -0.052913     3.036773     2.108717
  C     -1.551932     3.591130     3.576238
  H     -0.849516     4.189017     4.168785
  C     -2.894542     3.483170     3.973474
  H     -3.245367     3.994199     4.877393
  C     -3.786307     2.717182     3.203163
  H     -4.837923     2.631861     3.502415
  C     -3.338553     2.062060     2.046028
  C     -2.659732     1.472677    -1.098219
  C     -3.243957     2.755168    -1.220113
  H     -2.963669     3.540884    -0.509879
  C     -4.192752     3.032765    -2.212893
  H     -4.627309     4.036118    -2.289128
  C     -4.580608     2.017877    -3.101453
  H     -5.320817     2.219281    -3.884402
  C     -4.022138     0.739681    -2.981211
  H     -4.329019    -0.057610    -3.666886
  C     -3.061134     0.440238    -1.988747
  C     -2.541444    -0.964623    -1.934525
  C     -3.402464    -2.028555    -1.562966
  C     -2.969324    -3.370365    -1.607116
  H     -3.638324    -4.189313    -1.331628
  C     -1.661316    -3.647436    -2.033521
  H     -1.324249    -4.689462    -2.087861
  C     -0.779824    -2.623053    -2.402437
  H      0.231404    -2.865585    -2.736194
  C     -1.224481    -1.282309    -2.359361
  C      0.155283     1.993636    -0.357341
  C      0.257820     3.267789    -0.946456
  H     -0.647587     3.864948    -1.107141
  C      1.502787     3.771739    -1.345762
  H      1.581010     4.762337    -1.805785
  C      2.656516     2.994410    -1.135180
H      3.637212     3.387424    -1.427820
  C      2.591481     1.723074    -0.542644
  C      1.314792     1.176298    -0.167388
  C      0.726509    -2.306061     1.516487
  Ni    -0.309220    -0.822029     0.967158
  O      1.271568    -0.059349     0.311064
  P     -1.375278     1.175432     0.204140
  H     -4.044235     1.473843     1.447730
  C     -0.081845    -3.625748     1.469008
  C     -1.149473    -3.645731     2.576544
  H     -0.663595    -3.602108     3.575933
  H      0.618060    -4.469911     1.603723
  C     -2.123043    -2.490106     2.494161
  O     -1.871983    -1.454993     1.831239
  O      1.885043    -2.284778     1.880649
  H     -1.717881    -4.595914     2.567251
  C     -3.426612    -2.571790     3.248716
  H     -3.242310    -2.808396     4.314366
  H     -3.974019    -1.620567     3.170793
  H     -4.052378    -3.392718     2.847807
  O     -4.664454    -1.649404    -1.161988
  C     -5.608401    -2.682416    -0.888564
  H     -5.761747    -3.341163    -1.766027
  H     -5.302421    -3.303304    -0.022342
  H     -6.551404    -2.167414    -0.648606
  O     -0.466581    -0.216145    -2.750950
  C      0.905592    -0.463577    -3.092804
  H      1.436908    -0.943919    -2.251687
  H      0.982374    -1.087159    -4.004802
  H      1.345470     0.525898    -3.280589
  C      3.818275     0.915249    -0.316131
  C      4.677919     0.558451    -1.372689
  C      4.170450     0.458988     0.970932
C      5.831154    -0.213931    -1.172769
  C      5.313270    -0.320950     1.196405
  C      6.147740    -0.656997     0.119497
  F      4.390676     0.942201    -2.640839
  F      6.628465    -0.542808    -2.211971
  F      7.253515    -1.399147     0.326397
  F      5.627937    -0.736034     2.439543
  F      3.418194     0.794093     2.034799
  H     -0.570954    -3.710562     0.480862

83
Ts-2-Coor-E-C SCF Done: -2891.43489944 A.U.
  C     -2.002455     2.710643     0.862945
  C     -1.276292     3.912934     0.999630
  H     -0.316046     4.025399     0.483608
  C     -1.782561     4.968292     1.779470
  H     -1.206012     5.896171     1.872462
  C     -3.018702     4.839543     2.430832
  H     -3.411524     5.663404     3.037529
  C     -3.750253     3.645385     2.301642
  H     -4.717950     3.536712     2.805811
  C     -3.245083     2.588782     1.530075
  C     -2.648165     1.104006    -1.408772
  C     -3.229681     2.304534    -1.884450
  H     -2.953939     3.254236    -1.414031
  C     -4.164892     2.311575    -2.926729
  H     -4.590168     3.260851    -3.272390
  C     -4.549482     1.098402    -3.516047
  H     -5.278158     1.081802    -4.334730
  C     -3.998876    -0.098422    -3.045684
  H     -4.301395    -1.050073    -3.496101
  C     -3.050174    -0.127590    -1.995611
  C     -2.560720    -1.485292    -1.590125
  C     -3.467902    -2.430646    -1.046402
  C     -3.079361    -3.764211    -0.796547
  H     -3.788060    -4.492655    -0.393860
  C     -1.767364    -4.156063    -1.102984
  H     -1.462133    -5.194788    -0.928684
  C     -0.842479    -3.251912    -1.642016
  H      0.167530    -3.586241    -1.890476
  C     -1.244068    -1.919992    -1.895144
  C      0.166072     1.796529    -0.899826
  C      0.235600     2.800480    -1.886634
  H     -0.681577     3.314472    -2.198697
  C      1.454056     3.137150    -2.489622
  H      1.500403     3.918767    -3.255028
  C      2.621848     2.457285    -2.094878
 H      3.583638     2.717747    -2.552743
  C      2.592372     1.451637    -1.117931
  C      1.339951     1.065413    -0.511845
  C      0.813107    -1.731059     2.146803
  Ni    -0.264574    -0.395451     1.371524
  O      1.330251     0.052669     0.326994
  P     -1.357040     1.235412    -0.062934
  H     -3.824815     1.662576     1.433300
  C      0.236028    -3.152651     1.989967
  H     -0.455516    -0.013993     4.286871
  C     -1.032249    -3.344018     2.836406
  H     -0.801058    -3.231449     3.918008
  H      1.010148    -3.875061     2.304801
  C     -2.142876    -2.369726     2.497997
  O     -1.924089    -1.303424     1.881685
  O      1.873404    -1.526018     2.704696
  H     -1.418900    -4.374882     2.723318
  C     -3.550103    -2.702930     2.931858
  H     -3.575574    -2.969526     4.005845
  H     -4.224853    -1.854849     2.741295
  H     -3.911183    -3.588850     2.374540
  O     -4.733384    -1.951775    -0.788258
  C     -5.748187    -2.900325    -0.465658
  H     -5.838178    -3.684000    -1.243314
  H     -5.568572    -3.386244     0.514678
  H     -6.685726    -2.325486    -0.412694
  O     -0.445853    -0.985215    -2.484360
  C      0.913717    -1.346621    -2.767078
  H      1.444734    -1.623856    -1.838631
  H      0.960841    -2.173087    -3.502672
  H      1.376909    -0.444649    -3.189472
  C      3.832172     0.730204    -0.727276
  C      4.596175     0.009651    -1.665414
  C      4.296761     0.722885     0.603190
  C      5.762338    -0.684662    -1.311348
  C      5.453853     0.031080     0.986857
  C      6.191394    -0.674283     0.023521
  F      4.198815    -0.052702    -2.960566
  F      6.464278    -1.370412    -2.238864
  F      7.310480    -1.335754     0.378809
  F      5.875173     0.052388     2.267332
  F      3.642515     1.423964     1.551092
  C      0.536201     1.325371     2.942075
  C     -0.546609     0.835068     3.598833
  H      1.529119     0.879881     3.048524
  H      0.460663     2.227656     2.325785
  H     -0.008148    -3.318730     0.925112
  H     -1.533464     1.304285     3.512619

83
2-Coor-E-C SCF Done: -2891.45958777 A.U.
  C      2.392169     0.965375     2.440770
  C      1.627139     0.849249     3.621055
  H      0.819140     0.111224     3.670429
  C      1.902547     1.665256     4.731249
  H      1.300436     1.560219     5.641346
  C      2.944066     2.605261     4.680860
  H      3.157182     3.240072     5.548314
  C      3.712972     2.727791     3.510408
  H      4.530803     3.456313     3.462686
  C      3.436554     1.920123     2.396853
  C      3.520861    -0.852355     0.461557
  C      4.523454    -1.060497     1.436160
  H      4.369712    -0.687669     2.454127
  C      5.716313    -1.725330     1.118025
  H      6.478303    -1.877210     1.891217
  C      5.925317    -2.190100    -0.188937
  H      6.855512    -2.706883    -0.451719
  C      4.935864    -1.993061    -1.161784
  H      5.090106    -2.357437    -2.183526
  C      3.725518    -1.333163    -0.861239
  C      2.712144    -1.183182    -1.955691
  C      2.857233    -0.175883    -2.941222
  C      1.946521    -0.065866    -4.010550
  H      2.045205     0.722187    -4.760687
  C      0.887862    -0.981642    -4.095351
  H      0.168060    -0.891233    -4.916555
  C      0.731204    -2.010437    -3.158372
  H     -0.097476    -2.715330    -3.256086
  C      1.655402    -2.119787    -2.097575
  C      0.782504    -1.268321     1.444900
  C      1.133851    -2.435221     2.146330
  H      2.181487    -2.601786     2.424512
  C      0.159836    -3.390212     2.470428
  H      0.428609    -4.295654     3.024547
  C     -1.169661    -3.171786     2.069603
 H     -1.938142    -3.916136     2.309652
  C     -1.552007    -2.015483     1.366794
  C     -0.566105    -1.020988     1.033225
  C     -1.221836     2.249575    -0.937098
  Ni     0.319843     1.397460    -0.226919
  O     -0.924013     0.056446     0.352951
  P      1.948042     0.026631     0.906555
  H      4.048813     2.020153     1.492079
  C     -2.220429     2.753930     0.103007
  H     -2.615306     1.857855     0.611576
  C     -3.334162     3.609605    -0.509158
  H     -4.110863     3.823061     0.253664
  H     -1.658017     3.318638     0.866849
  C     -2.831825     4.953222    -1.046857
  O     -1.694537     5.362562    -0.819198
  C     -3.818300     5.761743    -1.880290
  H     -3.436284     6.782257    -2.036190
  H     -3.947266     5.272153    -2.864790
  H     -4.816828     5.796353    -1.407134
  C      1.153960     3.303584    -0.160573
  C      1.641123     2.597300    -1.264043
  H      0.373736     4.066902    -0.277518
  H      1.713499     3.328119     0.783613
  H      1.183969     2.738426    -2.250938
  H      2.610197     2.088747    -1.246920
  O     -1.390241     2.302940    -2.139734
  H     -3.852087     3.068041    -1.322951
  O      3.936183     0.665331    -2.762279
  C      4.210029     1.610996    -3.799140
  H      4.357394     1.109088    -4.775041
  H      3.402358     2.362643    -3.894044
  H      5.141543     2.115746    -3.500363
  O      1.637499    -3.120708    -1.164513
  C      0.591715    -4.093938    -1.251516
  H     -0.405914    -3.635674    -1.126410
  H      0.634538    -4.644100    -2.212138
 H      0.771934    -4.788324    -0.417983
  C     -2.960171    -1.839018     0.923539
  C     -3.737230    -0.733066     1.316766
  C     -3.592907    -2.777898     0.084592
  C     -5.055931    -0.545861     0.881325
  C     -4.916385    -2.626491    -0.354738
  C     -5.652589    -1.502274     0.046259
  F     -2.913058    -3.865021    -0.353994
  F     -5.480063    -3.544936    -1.165325
  F     -6.923254    -1.340728    -0.368973
  F     -5.760380     0.536376     1.274632
  F     -3.218738     0.197797     2.149943

83
TS-2-Ins-E-C SCF Done: -2891.44933040 A.U.
  C      2.336470     0.300255     2.654742
  C      1.562744     0.089220     3.815538
  H      0.677353    -0.553924     3.765238
  C      1.929262     0.692234     5.030311
  H      1.321667     0.516938     5.925710
  C      3.068641     1.509288     5.100625
  H      3.353244     1.977197     6.049914
  C      3.844722     1.723419     3.948111
  H      4.737953     2.357081     3.995996
  C      3.480928     1.127135     2.731835
  C      3.313850    -1.202723     0.361787
  C      4.216495    -1.779584     1.285931
  H      4.017004    -1.691659     2.359351
  C      5.373320    -2.441932     0.855147
  H      6.055738    -2.883375     1.590301
  C      5.649778    -2.526782    -0.517771
  H      6.553504    -3.036487    -0.871056
  C      4.762974    -1.958995    -1.440954
  H      4.972963    -2.026924    -2.513842
  C      3.582453    -1.298828    -1.031730
  C      2.689392    -0.757701    -2.106214
  C      3.103886     0.338550    -2.904196
  C      2.320597     0.792921    -3.984408
  H      2.636190     1.643376    -4.593187
  C      1.115177     0.134710    -4.272210
  H      0.497677     0.488806    -5.105093
  C      0.682511    -0.962640    -3.518952
  H     -0.260084    -1.455529    -3.766009
  C      1.475478    -1.413782    -2.442521
  C      0.544160    -1.653885     1.372050
  C      0.751600    -2.887755     2.012725
  H      1.757449    -3.162878     2.353606
  C     -0.320756    -3.772229     2.201101
  H     -0.168207    -4.734482     2.700602
  C     -1.602718    -3.401299     1.751837
 H     -2.447782    -4.081813     1.909780
  C     -1.839176    -2.174872     1.108936
  C     -0.743373    -1.270152     0.867658
  C     -0.880377     2.391713    -0.749953
  Ni     0.589829     1.034799    -0.093937
  O     -0.928421    -0.159255     0.188602
  P      1.796726    -0.380601     1.023668
  H      4.096936     1.292629     1.840327
  C     -1.466403     2.914618     0.570228
  H     -1.853708     2.021818     1.093257
  C     -2.622546     3.903304     0.340859
  H     -3.219905     4.031440     1.265115
  H     -0.675954     3.361856     1.197432
  C     -2.178922     5.279969    -0.150525
  O     -1.003459     5.537176    -0.414105
  C     -3.271284     6.332370    -0.302619
  H     -2.844789     7.263312    -0.706084
  H     -4.070588     5.965938    -0.973555
  H     -3.747443     6.537864     0.674762
  C      0.793063     2.868661    -1.108365
  C      1.929585     2.384853    -0.299199
  H      0.868734     2.670202    -2.186648
  H      0.482909     3.909488    -0.883619
  H      2.824807     2.050640    -0.839104
  H      2.141536     2.893802     0.653961
  O     -1.570240     2.164858    -1.733767
  H     -3.320198     3.480049    -0.408925
  O      4.297481     0.920011    -2.527659
  C      4.790739     1.991232    -3.335847
  H      4.950290     1.669523    -4.383392
  H      4.106817     2.862178    -3.321782
  H      5.754986     2.278176    -2.889257
  O      1.178198    -2.507755    -1.678588
  C     -0.052687    -3.193196    -1.941704
  H     -0.920256    -2.518964    -1.830369
  H     -0.050047    -3.640293    -2.955084
 H     -0.112391    -3.986376    -1.182924
  C     -3.195069    -1.804180     0.629144
  C     -3.818694    -0.606614     1.031550
  C     -3.919072    -2.615699    -0.266480
  C     -5.078446    -0.219301     0.557130
  C     -5.189058    -2.261557    -0.745517
  C     -5.770711    -1.054106    -0.332926
  F     -3.379686    -3.772722    -0.720076
  F     -5.845618    -3.063424    -1.609035
  F     -6.987954    -0.698640    -0.786690
  F     -5.639475     0.938853     0.965216
  F     -3.211955     0.206481     1.926477


83
2-cycle5-T SCF Done: -2891.48127178 A.U.
  C      2.268375    -0.891410     2.610988
  C      1.471932    -1.294554     3.704246
  H      0.499113    -1.763680     3.520840
  C      1.925394    -1.105261     5.019500
  H      1.299340    -1.428810     5.859159
  C      3.174629    -0.510357     5.259697
  H      3.527510    -0.365664     6.287232
  C      3.972245    -0.104448     4.176242
  H      4.950710     0.356512     4.355414
  C      3.523465    -0.290707     2.859863
  C      3.052288    -1.710863    -0.059708
  C      3.830067    -2.705881     0.579729
  H      3.612940    -2.970829     1.620205
  C      4.886990    -3.343414    -0.081429
  H      5.469891    -4.114504     0.434955
  C      5.191757    -2.981371    -1.402385
  H      6.015455    -3.469677    -1.935753
  C      4.441071    -1.986631    -2.039336
  H      4.682199    -1.695805    -3.067425
  C      3.363120    -1.335399    -1.395203
  C      2.644493    -0.279450    -2.177904
  C      3.321519     0.913712    -2.538876
  C      2.713470     1.876867    -3.371771
  H      3.242359     2.787886    -3.663127
  C      1.412018     1.641131    -3.842650
  H      0.935168     2.383049    -4.493695
  C      0.712580     0.476561    -3.505325
  H     -0.298409     0.316932    -3.885866
  C      1.334729    -0.489224    -2.682822
  C      0.293817    -2.274095     0.913859
  C      0.414150    -3.640127     1.222652
  H      1.394770    -4.063662     1.471365
  C     -0.719005    -4.466333     1.203217
  H     -0.635806    -5.530716     1.445822
  C     -1.970837    -3.909097     0.880908
  H     -2.860377    -4.549631     0.878677
  C     -2.123033    -2.546891     0.570395
  C     -0.964108    -1.689424     0.546875
  C      0.012947     3.335535    -0.227290
  Ni     0.492255     0.715144     0.321024
  O     -1.058153    -0.432251     0.178358
  P      1.618485    -1.020929     0.885837
  H      4.157679     0.019378     2.021631
  C     -0.737154     4.624701    -0.461953
  H     -0.149553     5.313436    -1.094841
  C     -1.037692     5.322675     0.883563
  H     -0.111086     5.447120     1.482969
  H     -1.686000     4.403662    -0.979684
  C     -1.646424     6.721215     0.693366
  O     -1.654126     7.276875    -0.399921
  C     -2.236937     7.367957     1.940893
  H     -3.178033     6.851988     2.212378
  H     -1.558396     7.269483     2.808054
  H     -2.454488     8.429480     1.747934
  C      1.509490     3.267081    -0.146301
  C      1.921881     1.989611     0.615012
  H      1.850915     3.197589    -1.203817
  H      1.941013     4.214375     0.245526
  H      2.939222     1.671595     0.331138
  H      1.897396     2.155552     1.711376
  O     -0.624987     2.260795    -0.086819
  H     -1.710996     4.702952     1.506472
  O      4.585741     1.053641    -2.009694
  C      5.333596     2.210908    -2.382738
  H      5.491670     2.260636    -3.478033
  H      4.841040     3.143853    -2.044499
  H      6.306266     2.110425    -1.877244
  O      0.767269    -1.685911    -2.349545
  C     -0.580689    -1.926392    -2.780069
  H     -1.261203    -1.153714    -2.380455
  H     -0.643128    -1.965400    -3.885108
  H     -0.854220    -2.903427    -2.357293
  C     -3.450752    -1.979389     0.226134
  C     -3.966454    -0.841583     0.882736
  C     -4.259148    -2.540939    -0.783497
  C     -5.205535    -0.281090     0.541478
  C     -5.508637    -2.008649    -1.132658
  C     -5.982626    -0.868625    -0.467822
  F     -3.826039    -3.621894    -1.476693
  F     -6.247684    -2.573246    -2.111214
  F     -7.180573    -0.343760    -0.793086
  F     -5.668001     0.806888     1.193013
  F     -3.284511    -0.271740     1.894727


81
TS-1-ins-E-T SCF Done: -2778.07691792 A.U.
  C      2.411825     1.124385     2.054691
  C      1.778803     2.070167     2.891832
  H      0.697630     2.006094     3.057716
  C      2.525858     3.081136     3.517178
  H      2.020327     3.800781     4.171813
  C      3.913129     3.169462     3.311990
  H      4.494158     3.959555     3.801093
  C      4.552827     2.232739     2.482161
  H      5.636213     2.287892     2.323199
  C      3.810312     1.217782     1.857572
  C      2.392054    -1.640935     1.213855
  C      3.057274    -1.925076     2.429816
  H      3.024844    -1.193402     3.244310
  C      3.776288    -3.113990     2.606473
  H      4.279890    -3.311741     3.559681
  C      3.848182    -4.041541     1.555705
  H      4.409565    -4.975029     1.677130
  C      3.198830    -3.769097     0.345685
  H      3.253013    -4.488561    -0.478789
  C      2.461258    -2.579231     0.150075
  C      1.798260    -2.403456    -1.183814
  C      2.574554    -2.105248    -2.332097
  C      1.998968    -2.092318    -3.620032
  H      2.599013    -1.869194    -4.505764
  C      0.632900    -2.385758    -3.754104
  H      0.181167    -2.385297    -4.752734
  C     -0.165806    -2.680852    -2.641811
  H     -1.225028    -2.911659    -2.776496
  C      0.419684    -2.693741    -1.356484
  C     -0.143866    -0.319923     1.971682
  C     -0.287210    -0.760391     3.300253
  H      0.603524    -0.979824     3.901409
  C     -1.562186    -0.927051     3.857488
  H     -1.678549    -1.264216     4.892577
  C     -2.695183    -0.646946     3.071493
 H     -3.695515    -0.766149     3.503639
  C     -2.586717    -0.201952     1.743225
  C     -1.283402    -0.050165     1.148563
  Ni     0.516908     0.716133    -0.896167
  O     -1.180875     0.302127    -0.118823
  P      1.411937    -0.073625     1.062286
  H      4.323496     0.484443     1.224666
  C      2.305655     1.692744    -1.625223
  H      2.856564     0.915092    -1.077229
  C      2.144548     3.014606    -0.872738
  H      2.850087     3.066324    -0.018478
  H      2.880166     1.871247    -2.546051
  C      2.372720     4.261250    -1.735110
  O      2.729100     4.194703    -2.911234
  H      1.144327     3.110830    -0.395462
  C      2.115482     5.601359    -1.053910
  H      2.548295     5.629190    -0.037658
  H      2.522869     6.420991    -1.665577
  H      1.024075     5.750989    -0.940713
  C      0.817531     1.408626    -2.994837
  C     -0.496450     1.126407    -2.513603
  H      1.030209     2.428286    -3.337454
  H      1.317714     0.628503    -3.582068
  H     -1.194179     1.944505    -2.295135
  H     -0.949287     0.147191    -2.710184
  O      3.900523    -1.830054    -2.083208
  C      4.746723    -1.588686    -3.208822
  H      4.762116    -2.454264    -3.899629
  H      4.439080    -0.682774    -3.767151
  H      5.754335    -1.433997    -2.793621
  O     -0.255923    -3.010628    -0.211709
  C     -1.678544    -3.164000    -0.302851
  H     -2.141875    -2.257182    -0.731863
  H     -1.948869    -4.053543    -0.905023
  H     -2.029366    -3.295325     0.730393
  C     -3.798393     0.078616     0.931516
  C     -4.813273    -0.885345     0.761377
  C     -3.994511     1.316443     0.284068
  C     -5.961617    -0.644189    -0.006818
  C     -5.126625     1.578218    -0.500543
  C     -6.117455     0.595274    -0.644096
  F     -4.688946    -2.109679     1.329613
  F     -6.905543    -1.597806    -0.149641
  F     -7.213526     0.841388    -1.387145
  F     -5.279562     2.775587    -1.103157
  F     -3.094603     2.310263     0.426865

77
TS-2Isom SCF Done: -2812.83347552 A.U.
  C     -2.859313     2.006830    -1.054439
  C     -2.331971     3.265176    -1.421376
  H     -1.256840     3.377130    -1.596980
  C     -3.181444     4.374466    -1.567257
  H     -2.757223     5.343717    -1.852118
  C     -4.560709     4.243976    -1.344912
  H     -5.221267     5.110840    -1.459375
  C     -5.091022     2.998305    -0.965595
  H     -6.166780     2.890600    -0.784540
  C     -4.248442     1.888073    -0.814251
  C     -2.683848    -0.865546    -1.414927
  C     -3.374486    -0.716739    -2.639567
  H     -3.390145     0.259731    -3.134985
  C     -4.051775    -1.796081    -3.219205
  H     -4.583142    -1.662000    -4.168195
  C     -4.044977    -3.044341    -2.576065
  H     -4.572078    -3.897622    -3.017912
  C     -3.359696    -3.199153    -1.365135
  H     -3.350537    -4.172616    -0.862437
  C     -2.667058    -2.121899    -0.765636
  C     -1.947324    -2.409069     0.520695
  C     -2.698301    -2.595269     1.720127
  C     -2.111861    -3.170270     2.862931
  H     -2.682185    -3.303333     3.784842
  C     -0.762504    -3.556103     2.812890
  H     -0.300658    -3.990506     3.706724
  C      0.010289    -3.392262     1.658348
  H      1.054362    -3.712031     1.648626
  C     -0.591241    -2.854426     0.496182
  C     -0.265306     0.782652    -1.754233
  C     -0.242801     1.219465    -3.091826
  H     -1.177567     1.511172    -3.586444
  C      0.967067     1.286994    -3.795879
  H      0.987184     1.625828    -4.836711
  C      2.160191     0.924260    -3.144263
 H      3.111781     0.988223    -3.685257
  C      2.173129     0.498118    -1.806709
  C      0.937234     0.382970    -1.068319
  Ni    -0.791104     0.140232     1.282561
  O      0.923663    -0.065758     0.162617
  P     -1.752797     0.574116    -0.723847
  H     -4.670055     0.921306    -0.517024
  C     -1.006886     2.059596     1.818010
  H     -1.241064     2.627440     0.906990
  C      0.347893     2.454963     2.379808
  H      1.160130     1.906757     1.859163
  H     -1.845103     2.146312     2.526533
  C      0.693878     3.949688     2.187460
  O      0.038034     4.701699     1.475509
  H      0.456629     2.193103     3.449806
  C      1.956480     4.413021     2.910760
  H      2.812603     3.773184     2.626989
  H      2.171470     5.461572     2.653300
  H      1.832632     4.319400     4.006105
  O     -4.007598    -2.197184     1.644838
  C     -4.813028    -2.348483     2.817380
  H     -4.892978    -3.410495     3.120737
  H     -4.414150    -1.753882     3.661399
  H     -5.809121    -1.971052     2.541233
  O      0.016992    -2.787992    -0.718266
  C      1.417100    -3.098653    -0.778324
  H      1.983007    -2.449640    -0.088110
  H      1.597823    -4.166843    -0.549305
  H      1.722862    -2.884417    -1.812213
  C      3.451325     0.146594    -1.134589
  C      4.309703    -0.851536    -1.637039
  C      3.874353     0.797385     0.041413
  C      5.515203    -1.196983    -1.007542
  C      5.066218     0.465891     0.699166
  C      5.894787    -0.534848     0.169156
  F      3.966455    -1.540878    -2.751830
  F      6.302060    -2.167647    -1.515954
  F      7.048292    -0.855906     0.785384
  F      5.433691     1.117178     1.822341
  F      3.139360     1.808404     0.559289
  C     -0.811432    -0.242539     3.013082
  O     -0.913842    -0.382739     4.169074

77
1-Coor-CO-T SCF Done: -2812.86674498 A.U.
  C      2.464534    -0.537855     2.558236
  C      1.716479    -1.059911     3.634628
  H      0.775774    -1.585240     3.437878
  C      2.178091    -0.914258     4.953247
  H      1.589744    -1.328015     5.780315
  C      3.385922    -0.247399     5.211632
  H      3.743970    -0.135659     6.241298
  C      4.134082     0.278506     4.143922
  H      5.077836     0.801131     4.337589
  C      3.676345     0.139848     2.825776
  C      3.229228    -1.253607    -0.162575
  C      4.116844    -2.184392     0.424861
  H      3.976807    -2.479305     1.470802
  C      5.187197    -2.717925    -0.304786
  H      5.863569    -3.440049     0.166307
  C      5.387583    -2.315081    -1.634332
  H      6.224518    -2.720267    -2.214502
  C      4.515031    -1.390281    -2.222391
  H      4.670387    -1.072814    -3.259155
  C      3.422007    -0.848175    -1.511077
  C      2.532556     0.126022    -2.221776
  C      2.993229     1.436694    -2.511825
  C      2.202742     2.335382    -3.257397
  H      2.550780     3.348292    -3.472022
  C      0.946942     1.914600    -3.718349
  H      0.328471     2.611753    -4.294701
  C      0.463953     0.625465    -3.459622
  H     -0.515598     0.323354    -3.836622
  C      1.261734    -0.269758    -2.715179
  C      0.472329    -1.825246     0.812494
  C      0.600278    -3.209644     1.022185
  H      1.588081    -3.640806     1.225152
  C     -0.528685    -4.038552     0.956904
  H     -0.437811    -5.117171     1.120672
  C     -1.784953    -3.465961     0.687136
 H     -2.673187    -4.107172     0.644790
  C     -1.942503    -2.085163     0.474770
  C     -0.790639    -1.226131     0.508034
  Ni     0.589799     1.229197     0.279873
  O     -0.917323     0.063192     0.231918
  P      1.820142    -0.601800     0.831232
  H      4.268692     0.552239     2.000545
  C     -0.679493     2.726045    -0.115779
  H     -0.236980     3.652332    -0.510814
  C     -1.528763     2.965978     1.120014
  H     -0.922316     3.368399     1.960205
  H     -1.219904     2.198252    -0.918788
  C     -2.670280     3.979873     0.894984
  O     -2.737986     4.688793    -0.104236
  H     -1.964275     2.020790     1.493575
  C     -3.724819     4.035476     1.998259
  H     -3.258306     4.078548     2.999883
  H     -4.382339     4.906008     1.848665
  H     -4.332591     3.111631     1.968903
  O      4.234491     1.742790    -2.006918
  C      4.753556     3.048151    -2.276935
  H      4.862884     3.224547    -3.364837
  H      4.114745     3.836846    -1.836900
  H      5.745306     3.074452    -1.800476
  O      0.909834    -1.562995    -2.438249
  C     -0.379932    -2.010169    -2.872764
  H     -1.185781    -1.387878    -2.444470
  H     -0.451629    -2.009430    -3.978022
  H     -0.477390    -3.037268    -2.493433
  C     -3.280292    -1.508855     0.176637
  C     -4.046924    -1.944708    -0.922283
  C     -3.851865    -0.501895     0.979530
  C     -5.312397    -1.415466    -1.216367
  C     -5.110380     0.048986     0.704906
  C     -5.846833    -0.409975    -0.397516
  F     -3.556094    -2.891971    -1.756813
  F     -6.009422    -1.855277    -2.282909
  F     -7.058854     0.108466    -0.665117
  F     -5.629112     1.009172     1.502617
  F     -3.194060    -0.047301     2.068967
  C      1.763492     2.479695     0.405967
  O      2.552930     3.329757     0.540426

77
catalyst2' 1-cycle5-T SCF Done: -2129.58286247 A.U.
  C      0.057619     2.604204     1.234417
  C      1.294932     3.200930     1.555860
  H      2.207853     2.847957     1.063977
  C      1.355974     4.246248     2.492271
  H      2.323730     4.703297     2.729670
  C      0.186387     4.708193     3.116537
  H      0.236218     5.525329     3.845399
  C     -1.050412     4.120255     2.799233
  H     -1.969339     4.479093     3.277749
  C     -1.116212     3.074283     1.867076
  C     -1.356905     1.620665    -1.094151
  C     -1.452594     2.989500    -1.442085
  H     -0.779033     3.711273    -0.967842
  C     -2.402607     3.445755    -2.364810
  H     -2.449801     4.510697    -2.619199
  C     -3.291232     2.530817    -2.948736
  H     -4.044897     2.870076    -3.668750
  C     -3.211124     1.175168    -2.609200
  H     -3.901745     0.457238    -3.064555
  C     -2.250257     0.689400    -1.692609
  C     -2.244658    -0.785310    -1.433713
  C     -3.348967    -1.409974    -0.801215
  C     -3.404247    -2.811472    -0.644826
  H     -4.262075    -3.293306    -0.169037
  C     -2.342939    -3.591424    -1.131147
  H     -2.383585    -4.681151    -1.018415
  C     -1.239871    -3.009981    -1.767233
  H     -0.430462    -3.639104    -2.144135
  C     -1.198558    -1.607364    -1.926947
  C      1.571500     1.091591    -0.790781
  C      2.018776     2.000586    -1.768264
  H      1.365773     2.814108    -2.107403
  C      3.298236     1.842893    -2.306956
  H      3.670888     2.532821    -3.072068
  C      4.120597     0.792527    -1.839458
H      5.128326     0.711361    -2.260524
  C      3.714593    -0.139679    -0.871402
  C      2.368237    -0.017748    -0.352550
  C     -0.680668    -2.640675     2.930812
  Ni     0.109173    -0.653217     1.248119
  O      1.868508    -0.898933     0.501123
  P     -0.016699     1.145991     0.095321
  H     -2.086740     2.629130     1.620152
  C     -0.633981    -3.847062     3.833619
  C     -1.941870    -1.864056     2.685413
  C     -1.572146    -0.449656     2.187400
  H     -2.474119    -2.413445     1.876599
  H     -2.616619    -1.896650     3.569042
  H     -2.411677     0.000988     1.632634
  H     -1.313412     0.211145     3.040245
  O      0.359125    -2.259824     2.339083
  O     -4.331453    -0.553663    -0.354105
  C     -5.495634    -1.132761     0.234361
  H     -6.017576    -1.809197    -0.470842
  H     -5.253808    -1.690952     1.160416
  H     -6.153638    -0.286176     0.483479
  O     -0.203844    -0.941218    -2.583014
  C      0.941813    -1.690947    -3.006067
  H      1.409553    -2.212050    -2.152102
  H      0.671468    -2.418751    -3.796498
  H      1.644892    -0.945936    -3.405323
  H     -1.438065    -4.559405     3.570521
  H      0.346015    -4.343844     3.769102
  H     -0.818297    -3.535354     4.879937
  C      4.656345    -1.250226    -0.354959
C      4.055267    -2.649713    -0.658799
  H      4.712648    -3.443157    -0.253782
  H      3.058492    -2.748753    -0.199907
  H      3.967142    -2.810079    -1.750056
  C      4.836498    -1.091999     1.180327
  H      3.861236    -1.140904     1.690298
  H      5.484534    -1.898538     1.574195
  H      5.313427    -0.123366     1.419684
  C      6.056427    -1.183826    -1.008282
  H      6.691394    -1.986793    -0.590968
  H      6.012692    -1.331429    -2.103453
  H      6.563651    -0.221704    -0.808910

83
TS-Isom SCF Done: -2208.14384875 A.U.
  C     -1.122173    -1.939245    -1.434443
  C     -2.111926    -1.513708    -2.345522
  C     -3.069151    -2.421103    -2.834190
  H     -3.828008    -2.075006    -3.545913
  C     -3.050614    -3.762869    -2.422655
  H     -3.794111    -4.469571    -2.808684
  C     -2.068441    -4.196682    -1.513149
  H     -2.044601    -5.243261    -1.187286
  C     -1.117036    -3.292581    -1.018519
  C      1.723399    -1.404277    -1.381829
  C      1.736826    -2.225831    -2.531461
  H      0.791861    -2.475516    -3.025180
  C      2.937011    -2.738828    -3.043859
  H      2.921019    -3.371948    -3.938571
  C      4.149206    -2.440472    -2.404606
  H      5.093788    -2.840638    -2.790628
  C      4.149326    -1.621447    -1.267264
  H      5.093580    -1.377140    -0.767804
  C      2.953796    -1.087607    -0.741245
  C      3.053015    -0.188387     0.454768
  C      3.282010    -0.715259     1.750214
  C      3.451497     0.133079     2.864077
  H      3.613998    -0.274601     3.864728
  C      3.408905     1.522225     2.671038
  H      3.536443     2.186131     3.533790
  C      3.216668     2.080144     1.400921
  H      3.198434     3.165205     1.277294
  C      3.055550     1.222310     0.291608
  C     -0.191175     0.845164    -1.477866
  C      0.046195     1.124567    -2.837619
  H      0.454098     0.342173    -3.489509
  C     -0.232135     2.396833    -3.344435
  H     -0.062623     2.626319    -4.402424
  C     -0.745538     3.385259    -2.479495
  H     -0.965877     4.370130    -2.903211
C     -0.987205     3.165852    -1.112506
  C     -0.689277     1.851691    -0.583225
  Ni    -0.641659    -0.132705     1.475351
  O     -0.862835     1.601315     0.713674
  P      0.117919    -0.776152    -0.689707
  H     -0.356277    -3.640731    -0.309202
  C     -2.615617    -0.185206     1.542194
  H     -2.919265     0.578665     2.275346
  C     -3.180899    -1.567494     1.831037
  H     -2.936245    -1.906677     2.851179
  H     -2.834149     0.160768     0.519396
  C     -4.729449    -1.514979     1.749865
  O     -5.407360    -1.373304     2.761093
  H     -2.797025    -2.300335     1.097051
  C     -5.342903    -1.640163     0.362454
  H     -5.153151    -2.654082    -0.038355
  H     -6.427404    -1.456727     0.406976
  H     -4.864289    -0.936444    -0.342744
  C     -0.558713    -0.501122     3.444445
  C     -0.083090    -1.624482     2.729784
  H      0.149327     0.260827     3.801774
  H     -1.534984    -0.502744     3.941550
  H      0.987413    -1.768001     2.548588
  H     -0.701076    -2.523222     2.620067
  C     -1.552335     4.280029    -0.200558
  C     -0.547183     4.591934     0.942246
  H     -0.309365     3.680917     1.513760
  H      0.392288     5.010024     0.533304
  H     -0.975587     5.343331     1.632908
  C     -1.809641     5.595757    -0.973126
  H     -2.211302     6.352953    -0.275410
  H     -0.883561     6.009997    -1.413263
  H     -2.550608     5.465857    -1.783493
  C     -2.904730     3.821785     0.411817
  H     -3.316825     4.617161     1.061657
  H     -3.644553     3.614420    -0.383465
  H     -2.768300     2.910187     1.013371
  O      2.931245     1.651753    -0.999703
  C      2.877445     3.061950    -1.235175
  H      2.010124     3.520616    -0.725634
  H      3.813429     3.559975    -0.913811
  H      2.750510     3.169711    -2.321967
  O      3.310409    -2.091973     1.826781
  C      3.703354    -2.674050     3.072971
  H      4.697058    -2.307003     3.395025
  H      2.962464    -2.473307     3.871598
  H      3.752264    -3.758223     2.889467
  H     -2.122754    -0.471217    -2.681403

85
TS-2-coor-E-C SCF Done: -2321.48568968 A.U.
  C      0.189175     2.740746     1.171293
  C      1.398493     3.451319     1.325268
  H      2.269111     3.167860     0.723074
  C      1.486153     4.525709     2.228797
  H      2.432921     5.069009     2.331940
  C      0.370226     4.905657     2.989989
  H      0.440253     5.743933     3.692656
  C     -0.840012     4.204047     2.844866
  H     -1.718371     4.495651     3.433030
  C     -0.928224     3.128139     1.949237
  C     -1.261175     1.873319    -1.126024
  C     -1.285991     3.262619    -1.401364
  H     -0.580308     3.920254    -0.883633
  C     -2.199019     3.824781    -2.302341
  H     -2.182845     4.904032    -2.493351
  C     -3.127748     2.997140    -2.949288
  H     -3.851691     3.416463    -3.657593
  C     -3.123242     1.623660    -2.684229
  H     -3.843781     0.970687    -3.188634
  C     -2.203838     1.034540    -1.783722
  C     -2.304323    -0.451942    -1.624311
  C     -3.489140    -1.043382    -1.117828
  C     -3.666973    -2.443479    -1.111426
  H     -4.588816    -2.892136    -0.731792
  C     -2.647879    -3.260488    -1.624263
  H     -2.785817    -4.348248    -1.636072
  C     -1.464009    -2.713737    -2.137348
  H     -0.692843    -3.367531    -2.551554
  C     -1.301178    -1.309874    -2.148238
  C      1.600487     1.155622    -0.852608
  C      2.039113     2.125278    -1.778904
  H      1.399236     2.985216    -2.011503
  C      3.276810     1.980204    -2.406373
  H      3.628374     2.723957    -3.130042
  C      4.083007     0.865797    -2.085295
H      5.061005     0.788285    -2.571209
  C      3.694593    -0.134465    -1.182169
  C      2.382673    -0.015854    -0.569395
  C      0.699219    -2.569878     1.848259
  Ni     0.303290    -0.816825     1.280977
  O      1.941097    -0.986579     0.215717
  P      0.032381     1.248591     0.072665
  H     -1.878434     2.590956     1.837844
  C     -0.405759    -3.581105     1.477666
  H      0.130015    -0.728301     4.204210
  C     -1.666199    -3.369164     2.331505
  H     -1.445624    -3.549610     3.406003
  H     -0.010621    -4.599973     1.640207
  C     -2.260960    -1.979268     2.205299
  O     -1.610505    -1.021440     1.733496
  O      1.715323    -2.912313     2.423829
  H     -2.441752    -4.110825     2.060889
  C     -3.669312    -1.746274     2.699808
  H     -3.723870    -1.921438     3.792686
  H     -3.983866    -0.714914     2.480290
  H     -4.370191    -2.460466     2.229072
  O     -4.435266    -0.161873    -0.638971
  C     -5.749548    -0.667282    -0.408434
  H     -6.152392    -1.178652    -1.304462
  H     -5.782318    -1.367981     0.449921
  H     -6.369643     0.212300    -0.175504
  O     -0.229348    -0.672237    -2.697308
  C      0.846833    -1.470245    -3.204128
  H      1.263755    -2.119260    -2.413698
  H      0.516447    -2.080877    -4.067620
  H      1.615541    -0.751274    -3.521248
  C      1.678493     0.166313     3.021741
  C      0.452573     0.135084     3.610125
 H      2.373343    -0.674350     3.105090
  H      2.039124     1.067692     2.514925
  H     -0.661866    -3.454939     0.409938
  H     -0.222743     0.997300     3.573572
  C      4.628041    -1.321239    -0.841869
  C      3.971378    -2.668212    -1.250015
  H      4.630829    -3.512474    -0.971295
  H      3.004039    -2.795362    -0.739073
  H      3.811438    -2.712791    -2.344062
  C      4.916035    -1.337676     0.684657
  H      3.982690    -1.468324     1.253428
  H      5.598620    -2.173119     0.932849
  H      5.401566    -0.395560     1.000472
  C      5.986869    -1.225057    -1.575571
  H      6.615221    -2.088130    -1.288961
  H      5.871039    -1.250670    -2.675199
  H      6.541138    -0.306717    -1.307200

77
catalyst-3  1-cycle5-T SCF Done: -2701.52701595 A.U.
  C     -2.801464     1.872774     0.476753
  C     -2.217808     3.056107     1.019625
  C     -3.077915     4.048094     1.546208
  H     -2.623464     4.960136     1.950160
  C     -4.466639     3.874174     1.602131
  H     -5.100608     4.660185     2.028010
  C     -5.030170     2.678390     1.134505
  H     -6.111488     2.510005     1.192568
  C     -4.202074     1.695304     0.575428
  C     -2.958884    -0.234799    -1.536914
  C     -3.706517     0.669753    -2.330337
  H     -3.614806     1.745269    -2.146053
  C     -4.590176     0.228498    -3.322342
  H     -5.149271     0.957185    -3.919927
  C     -4.753866    -1.148902    -3.535093
  H     -5.441290    -1.515387    -4.305891
  C     -4.017718    -2.057056    -2.767704
  H     -4.115703    -3.131924    -2.956863
  C     -3.101427    -1.635482    -1.770643
  C     -2.339454    -2.708517    -1.068314
  C     -3.023198    -3.838683    -0.560893
  C     -2.320269    -4.909711     0.013277
  H     -2.870692    -5.778139     0.394343
  C     -0.915454    -4.871587     0.089309
  H     -0.364111    -5.714965     0.521477
  C     -0.223498    -3.755059    -0.405132
  H      0.869026    -3.706402    -0.364739
  C     -0.927931    -2.677781    -0.973208
  C     -0.389856     1.133221    -1.236417
  C     -0.424610     2.037250    -2.312901
  H     -1.377286     2.475335    -2.633878
  C      0.760218     2.384667    -2.974232
  H      0.743887     3.093030    -3.808929
  C      1.974951     1.802430    -2.563705
  H      2.901368     2.063909    -3.088206
C      2.037607     0.876609    -1.510928
  C      0.835877     0.529944    -0.794557
  C     -0.540936    -2.439200     3.256464
  Ni    -0.782415    -0.749168     1.133247
  O      0.869497    -0.297813     0.225123
  P     -1.802598     0.496664    -0.274046
  H     -4.658432     0.780211     0.184872
  C      0.055624    -3.242839     4.383103
  C     -2.014664    -2.433434     2.964042
  C     -2.365635    -1.151543     2.177776
  H     -2.191110    -3.323477     2.320964
  H     -2.613434    -2.601183     3.885433
  H     -3.307667    -1.281449     1.618008
  H     -2.484328    -0.286238     2.860399
  O      0.201956    -1.751890     2.513784
  H     -0.294038    -4.291005     4.336782
  H      1.155088    -3.209793     4.347152
  H     -0.292967    -2.837545     5.352706
  H     -4.118063    -3.870228    -0.613586
  H     -0.364865    -1.854509    -1.421181
  C     -0.748106     3.309111     1.122797
  C      0.079010     2.453338     1.881318
  C     -0.180211     4.466797     0.545721
  H     -0.351306     1.558170     2.347752
  H     -0.815377     5.138322    -0.044195
  C      1.445167     2.732759     2.034743
  C      1.186950     4.740502     0.693171
  H      2.073207     2.046971     2.613746
  H      1.617123     5.630098     0.218854
  C      2.005038     3.871840     1.435136
  H      3.075929     4.078463     1.537558
  C      3.325395     0.268984    -1.091535
  C      3.493140    -1.128075    -1.002791
  C      4.440624     1.056437    -0.739410
  C      4.688700    -1.714317    -0.566294
  C      5.653485     0.495033    -0.313509
C      5.776793    -0.898713    -0.222181
  F      2.496958    -1.959441    -1.380754
  F      4.808917    -3.057222    -0.496904
  F      6.935634    -1.451795     0.186999
  F      6.694984     1.285300     0.022946
  F      4.361178     2.406648    -0.782687

83
TS-Isom SCF Done: -2780.08579144 A.U.
  C      2.719495    -1.327161     0.306715
  C      2.543807    -2.716541     0.037369
  C      3.478136    -3.628793     0.596825
  H      3.331325    -4.696168     0.395421
  C      4.542596    -3.216030     1.403867
  H      5.234998    -3.956697     1.819743
  C      4.700476    -1.849698     1.686685
  H      5.519083    -1.500163     2.325833
  C      3.794012    -0.931529     1.146694
  C      3.014393     0.995059    -1.370059
  C      3.938818     0.192863    -2.078230
  H      3.903022    -0.895443    -1.958120
  C      4.915314     0.756116    -2.910488
  H      5.613192     0.106560    -3.450802
  C      4.990570     2.151026    -3.041622
  H      5.745344     2.608862    -3.690944
  C      4.088581     2.960626    -2.341765
  H      4.132547     4.049417    -2.459109
  C      3.086869     2.415032    -1.502035
  C      2.183381     3.368366    -0.795829
  C      2.732328     4.496896    -0.141020
  C      1.906046     5.429311     0.504706
  H      2.354506     6.291748     1.011238
  C      0.510944     5.255834     0.507808
  H     -0.134229     5.986874     1.008099
  C     -0.050344     4.144209    -0.140682
  H     -1.134305     3.996301    -0.156188
  C      0.776882     3.207599    -0.786306
  C      0.380404    -0.213623    -1.404730
  C      0.502031    -0.656415    -2.735903
  H      1.498398    -0.833718    -3.157103
  C     -0.635222    -0.877782    -3.520925
  H     -0.538768    -1.230642    -4.552579
  C     -1.907104    -0.640109    -2.969273
  H     -2.803027    -0.811505    -3.577428
C     -2.066717    -0.161786    -1.659200
  C     -0.909097     0.068913    -0.836066
  Ni     0.413541     1.025907     1.505272
  O     -1.072882     0.532640     0.391285
  P      1.760633     0.170560    -0.269535
  H      3.925622     0.134774     1.369318
  C     -0.239576    -0.377582     2.735308
  H     -1.166032     0.002379     3.193785
  C      0.805984    -0.827963     3.742082
  H      1.026960    -0.039085     4.480524
  H     -0.484464    -1.148376     1.988703
  C      0.261464    -2.041927     4.542798
  O     -0.280780    -1.885358     5.629969
  H      1.740052    -1.119458     3.226059
  C      0.437542    -3.411875     3.901833
  H      1.513485    -3.669212     3.866736
  H     -0.103687    -4.176118     4.480245
  H      0.083927    -3.407864     2.854392
  C      0.330097     2.334078     3.038069
  C      1.676037     2.093310     2.681176
  H     -0.204990     3.191003     2.608873
  H     -0.104338     1.917380     3.953306
  H      2.199314     2.787251     2.013170
  H      2.317279     1.458222     3.303308
  H      0.320169     2.385516    -1.346447
  H      3.820579     4.628509    -0.122506
  C      1.451615    -3.330997    -0.779181
  C      0.088991    -3.161677    -0.454004
  C      1.783842    -4.196805    -1.845801
  H     -0.187523    -2.507895     0.379592
  H      2.838621    -4.339142    -2.110370
  C     -0.913175    -3.820433    -1.180667
  C      0.783574    -4.860037    -2.572819
 H     -1.964831    -3.650092    -0.929103
  H      1.062565    -5.520952    -3.401646
  C     -0.567955    -4.672465    -2.242589
  H     -1.351150    -5.186019    -2.811631
  C     -3.420464     0.091873    -1.098456
  C     -4.390426    -0.926400    -1.015310
  C     -3.799771     1.358977    -0.613338
  C     -5.664825    -0.709800    -0.470927
  C     -5.061333     1.601980    -0.053459
  C     -6.000875     0.562138     0.015016
  F     -2.946621     2.401941    -0.705556
  F     -5.385248     2.830081     0.399924
  F     -7.219891     0.785288     0.540602
  F     -6.561474    -1.714595    -0.401910
  F     -4.103106    -2.178155    -1.449348

85
TS-2-coor-E-C SCF Done: -2893.42869958 A.U.
  C      2.888728     1.427015    -0.779686
  C      2.832795     2.849092    -0.867908
  C      3.846247     3.512349    -1.609465
  H      3.792510     4.604744    -1.682407
  C      4.873026     2.823405    -2.262604
  H      5.629743     3.376701    -2.830292
  C      4.907164     1.421077    -2.201612
  H      5.692260     0.857195    -2.718253
  C      3.921342     0.744530    -1.475218
  C      2.950679    -0.426440     1.432309
  C      4.100413     0.329621     1.759779
  H      4.266820     1.288842     1.259946
  C      5.045329    -0.119805     2.692991
  H      5.919323     0.500138     2.923288
  C      4.863367    -1.360061     3.319164
  H      5.593684    -1.732512     4.046523
  C      3.723227    -2.116343     3.020945
  H      3.554778    -3.070069     3.534424
  C      2.745322    -1.674481     2.097598
  C      1.550054    -2.561873     1.938878
  C      1.731154    -3.936206     1.652959
  H      2.743109    -4.308518     1.451759
  C      0.641416    -4.820628     1.637806
  H      0.806488    -5.884855     1.429255
  C     -0.655396    -4.348668     1.911748
  H     -1.505294    -5.041215     1.915293
  C     -0.849651    -2.987372     2.199521
  H     -1.849630    -2.600345     2.425041
  C      0.242661    -2.104842     2.216695
  H      0.084450    -1.056534     2.482907
  C      0.449862     1.005529     1.072533
  C      0.604759     1.700537     2.286979
  H      1.612690     1.885965     2.676886
  C     -0.515372     2.141977     3.001901
  H     -0.395944     2.682869     3.946089
C     -1.801560     1.873806     2.494520
  H     -2.685373     2.205034     3.053346
  C     -1.989267     1.184916     1.287217
  C     -0.851739     0.718681     0.539028
  C     -1.032292    -1.961598    -2.184631
  Ni     0.382102    -1.023680    -1.377973
  O     -1.047743     0.048168    -0.577063
  P      1.783520     0.216496     0.118333
  H      3.955857    -0.351393    -1.424464
  C     -1.104169    -3.432878    -1.729712
  H     -1.074088    -3.465400    -0.625587
  C      0.060414    -4.259546    -2.302101
  H     -0.012051    -4.314921    -3.410216
  H     -2.064455    -3.855710    -2.076289
  C      1.438728    -3.721089    -1.967974
  O      1.624396    -2.538772    -1.604923
  O     -1.831445    -1.479471    -2.963237
  H     -0.003088    -5.307182    -1.950799
  C      2.620422    -4.653569    -2.092686
  H      2.595745    -5.194932    -3.057302
  H      3.565558    -4.097439    -1.999403
  H      2.573453    -5.420043    -1.294908
  C      2.170332     4.807696     0.562222
  C      1.217656     5.705696     1.067507
  C      1.783620     3.730578    -0.266878
  H      1.537902     6.528900     1.716849
  C     -0.139377     5.546513     0.744486
  C      0.416385     3.586925    -0.587472
  H     -0.885416     6.246514     1.138053
  H      0.089897     2.767721    -1.235834
  C     -0.536417     4.484114    -0.083689
  H     -1.591250     4.338395    -0.337925
  H      3.229236     4.930448     0.820595
  C      1.304785    -0.423974    -3.765402
  C      0.540869     0.590849    -3.291354
  H      0.859452    -1.266304    -4.307255
  H      2.395900    -0.416476    -3.664075
  H     -0.545518     0.601698    -3.422699
  H      1.004590     1.465168    -2.822332
  C     -3.351879     0.875262     0.778220
  C     -3.817277     1.384433    -0.449163
  C     -4.227721     0.029843     1.484417
  C     -5.087882     1.075037    -0.953593
  C     -5.506653    -0.292719     1.007580
  C     -5.937756     0.234498    -0.218359
  F     -3.832325    -0.532658     2.653123
  F     -6.316998    -1.113331     1.709356
  F     -7.164166    -0.065471    -0.688575
  F     -5.504884     1.585806    -2.129399
  F     -3.037489     2.213253    -1.177299

79
catalyst-3'  1-cycle5-T SCF Done: -2131.57770061 A.U.
  C      0.335909     2.591824     0.521305
  C      1.631472     2.813904     1.078313
  C      1.906737     4.081787     1.646079
  H      2.903819     4.248381     2.069494
  C      0.940914     5.092277     1.721917
  H      1.191275     6.056188     2.179512
  C     -0.350220     4.846897     1.233797
  H     -1.130623     5.613001     1.304577
  C     -0.639257     3.611263     0.639803
  C     -1.459979     1.577689    -1.529739
  C     -1.107543     2.700110    -2.318884
  H     -0.154581     3.205859    -2.132189
  C     -1.956672     3.206439    -3.309311
  H     -1.647603     4.073968    -3.903158
  C     -3.201645     2.596110    -3.526354
  H     -3.881270     2.975647    -4.297802
  C     -3.566548     1.485359    -2.759400
  H     -4.523842     0.986646    -2.948343
  C     -2.716475     0.943542    -1.761188
  C     -3.218267    -0.269914    -1.053025
  C     -4.534114    -0.279076    -0.532887
  C     -5.076775    -1.439665     0.040933
  H     -6.100695    -1.424546     0.432814
  C     -4.311567    -2.618942     0.101175
  H     -4.740069    -3.532480     0.530127
  C     -3.002570    -2.622869    -0.405500
  H     -2.396640    -3.534644    -0.372530
  C     -2.452827    -1.457226    -0.970205
  C      1.120854     0.228144    -1.263771
  C      1.867424     0.839253    -2.290056
  H      1.736647     1.904043    -2.515601
  C      2.781636     0.073743    -3.013282
  H      3.381555     0.526689    -3.810195
  C      2.922949    -1.300069    -2.715137
  H      3.636792    -1.877635    -3.311550
C      2.201374    -1.953201    -1.705567
  C      1.272633    -1.159533    -0.929701
  C     -1.904584    -1.830809     3.160153
  Ni    -0.668383    -0.591640     1.067664
  O      0.567931    -1.688060     0.062224
  P     -0.201572     1.000161    -0.278783
  H     -1.642253     3.442425     0.236002
  C     -2.235249    -2.835434     4.234300
  C     -2.686703    -0.560343     2.980818
  C     -1.814322     0.465382     2.225641
  H     -3.561583    -0.840071     2.353608
  H     -3.108260    -0.204497     3.946172
  H     -2.442078     1.232581     1.740322
  H     -1.118730     0.979098     2.919639
  O     -0.955992    -2.048255     2.367598
  H     -3.312670    -3.083828     4.211922
  H     -1.634107    -3.749403     4.113346
  H     -2.034820    -2.393406     5.229454
  H     -5.132098     0.638996    -0.577025
  H     -1.455747    -1.498010    -1.417457
  C      2.722074     1.796352     1.166199
  C      2.506411     0.548212     1.788303
  C      4.028737     2.120222     0.735238
  H      1.497414     0.280731     2.129913
  H      4.206779     3.082373     0.240257
  C      3.566573    -0.350641     1.974772
  C      5.086309     1.216889     0.912288
  H      3.375434    -1.316574     2.454431
  H      6.089751     1.478910     0.557220
  C      4.859544    -0.020123     1.538168
 H      5.686553    -0.725347     1.679938
  C      2.376306    -3.462620    -1.422630
  C      1.015656    -4.190196    -1.603762
  H      1.129063    -5.270714    -1.390989
  H      0.263078    -3.772127    -0.916218
  H      0.648879    -4.083968    -2.641676
  C      2.881660    -3.671305     0.031048
  H      2.174778    -3.230600     0.751626
  H      2.984933    -4.752346     0.247041
  H      3.870760    -3.197808     0.171438
  C      3.395876    -4.123321    -2.379723
  H      3.477838    -5.199050    -2.138412
  H      3.085514    -4.042186    -3.437983
  H      4.405214    -3.682927    -2.279926

85
TS-Isom SCF Done: -2210.13679067 A.U.
  C     -0.819541    -2.156459     0.094036
  C     -2.183546    -2.295001    -0.296374
  C     -2.887135    -3.454387     0.125377
  H     -3.937861    -3.549710    -0.171988
  C     -2.296716    -4.445914     0.915230
  H     -2.879596    -5.321060     1.224137
  C     -0.959633    -4.297374     1.317754
  H     -0.475965    -5.054374     1.945448
  C     -0.245518    -3.165053     0.912255
  C      1.598532    -1.782827    -1.414878
  C      1.080441    -2.816649    -2.228616
  H      0.008396    -3.038880    -2.190895
  C      1.906065    -3.581242    -3.063745
  H      1.471252    -4.371567    -3.686097
  C      3.285707    -3.327927    -3.092011
  H      3.946414    -3.914223    -3.740613
  C      3.817386    -2.312573    -2.288686
  H      4.891727    -2.098284    -2.324357
  C      3.002191    -1.520676    -1.443809
  C      3.674340    -0.472064    -0.623884
  C      4.854828    -0.790623     0.089389
  C      5.528128     0.182597     0.843480
  H      6.436338    -0.089951     1.393357
  C      5.037549     1.499013     0.899058
  H      5.566234     2.260407     1.483744
  C      3.870331     1.831879     0.193216
  H      3.481081     2.855487     0.214638
  C      3.193085     0.857518    -0.561637
  C     -0.177877     0.517477    -1.360713
  C     -0.492520     0.388434    -2.728898
  H     -0.439856    -0.594629    -3.210534
  C     -0.873018     1.511493    -3.460960
  H     -1.127970     1.425348    -4.522656
  C     -0.925491     2.766848    -2.820475
  H     -1.223516     3.632065    -3.420844
 C     -0.604260     2.959103    -1.467558
  C     -0.205668     1.796784    -0.703853
  Ni     0.883011     0.493423     1.609430
  O      0.158346     1.936150     0.571367
  P      0.442633    -0.835471    -0.304556
  H      0.800085    -3.057146     1.226300
  C     -0.715906     0.708273     2.749498
  H     -0.597438     1.664396     3.283209
  C     -0.982515    -0.476221     3.666115
  H     -0.216142    -0.561678     4.455026
  H     -1.468676     0.815816     1.953102
  C     -2.339205    -0.268255     4.389322
  O     -2.388659     0.246070     5.500414
  H     -1.016088    -1.415493     3.083082
  C     -3.584134    -0.729090     3.642617
  H     -3.580533    -1.832966     3.561683
  H     -4.491044    -0.403521     4.174812
  H     -3.591759    -0.341532     2.607287
  C      2.033885     0.716267     3.249454
  C      2.125234    -0.609596     2.766287
  H      2.781000     1.460479     2.943487
  H      1.469725     0.960170     4.156291
  H      2.960429    -0.900195     2.118152
  H      1.608364    -1.430909     3.275243
  C     -0.644631     4.362352    -0.818486
  C      0.771268     4.744586    -0.304686
  H      1.126708     4.008239     0.433650
  H      1.491267     4.785700    -1.143344
  H      0.748076     5.742750     0.172810
  C     -1.090778     5.457013    -1.816819
  H     -1.108286     6.433837    -1.300001
  H     -0.398545     5.548662    -2.674028
  H     -2.107512     5.272584    -2.210312
  C     -1.646932     4.370403     0.367816
  H     -1.656576     5.365361     0.852298
  H     -2.672952     4.156968     0.013901
H     -1.367184     3.615853     1.119081
  H      2.323630     1.147383    -1.160256
  H      5.232874    -1.819568     0.066504
  C     -2.974679    -1.323167    -1.114064
  C     -3.208309    -0.000352    -0.682027
  C     -3.609094    -1.765807    -2.296793
  H     -2.739683     0.355437     0.241436
  H     -3.439829    -2.793110    -2.641547
  C     -4.039171     0.858241    -1.415604
  C     -4.436700    -0.905984    -3.034925
  H     -4.202334     1.882715    -1.063943
  H     -4.911260    -1.265915    -3.955168
  C     -4.654678     0.409192    -2.595279
  H     -5.302181     1.082137    -3.168783

87
TS-2-coor-E-C SCF Done: -2323.47895801 A.U.
  C      1.354890    -2.051929    -0.901697
  C      2.762771    -2.061593    -1.124621
  C      3.307308    -3.103991    -1.921201
  H      4.389256    -3.099203    -2.096858
  C      2.515831    -4.104008    -2.494777
  H      2.978882    -4.886524    -3.106673
  C      1.126823    -4.080973    -2.292311
  H      0.483262    -4.847012    -2.740163
  C      0.566876    -3.062211    -1.513993
  C     -0.189972    -2.065790     1.513236
  C      0.690636    -3.133370     1.811068
  H      1.604110    -3.248802     1.219853
  C      0.425328    -4.062017     2.826489
  H      1.140009    -4.868360     3.027195
  C     -0.754295    -3.948260     3.573917
  H     -0.983563    -4.663130     4.372425
  C     -1.635319    -2.895344     3.302738
  H     -2.541373    -2.779275     3.908460
  C     -1.382038    -1.935495     2.291224
  C     -2.396895    -0.845076     2.162500
  C     -3.773898    -1.175625     2.133323
  H     -4.067279    -2.232091     2.105152
  C     -4.759994    -0.177615     2.146344
  H     -5.820077    -0.459230     2.136802
  C     -4.389442     1.178220     2.195580
  H     -5.157163     1.960366     2.226705
  C     -3.027157     1.520660     2.218277
  H     -2.721677     2.572113     2.260938
  C     -2.039847     0.521337     2.197225
  H     -0.983871     0.802523     2.253291
  C      1.150935     0.453167     0.914651
  C      2.041376     0.306918     1.999076
  H      2.274073    -0.694388     2.379889
  C      2.619326     1.436536     2.573140
  H      3.316151     1.343421     3.413003
 C      2.294863     2.711803     2.059412
  H      2.764332     3.582680     2.528499
  C      1.395825     2.917026     1.002594
  C      0.777118     1.746450     0.410190
  C      1.044793     4.336815     0.500907
  C      1.838991     5.436090     1.245088
  H      1.624784     5.445340     2.329909
  H      1.553090     6.425256     0.842894
  H      2.930669     5.324295     1.108663
  C      1.365605     4.465810    -1.013140
  H      1.114136     5.483413    -1.368914
  H      0.785568     3.735635    -1.597737
  H      2.443306     4.298948    -1.199024
  C     -0.467677     4.608567     0.732661
  H     -0.702985     4.598617     1.813900
  H     -1.075885     3.843016     0.225742
  H     -0.744362     5.603014     0.332878
  C     -2.265992     1.739918    -2.004953
  Ni    -1.171929     0.392822    -1.264543
  O     -0.109159     1.891136    -0.565423
  P      0.266488    -0.912189     0.110262
  H     -0.519138    -3.047340    -1.354792
  C     -3.725761     1.695472    -1.506862
  H     -3.716208     1.700102    -0.401890
  C     -4.478206     0.449443    -2.002690
  H     -4.552380     0.456614    -3.112300
  H     -4.238427     2.606048    -1.866015
  C     -3.839567    -0.866232    -1.602554
  O     -2.630781    -0.950903    -1.295137
  O     -1.876718     2.597803    -2.775721
  H     -5.523031     0.462336    -1.638233
  C     -4.702268    -2.105794    -1.584641
  H     -5.333897    -2.163490    -2.490885
H     -4.082045    -3.010966    -1.498769
  H     -5.388362    -2.060525    -0.716312
  C      4.850839    -1.529894     0.163932
  C      5.855436    -0.646954     0.588634
  C      3.753623    -1.069463    -0.598775
  H      6.692535    -1.023687     1.187987
  C      5.785934     0.712292     0.245933
  C      3.698103     0.299411    -0.937530
  H      6.569615     1.404829     0.573897
  H      2.865065     0.677957    -1.537936
  C      4.704951     1.180745    -0.518586
  H      4.638865     2.240275    -0.788499
  H      4.906888    -2.592067     0.431590
  C     -0.741698    -0.494718    -3.622852
  C      0.262935     0.337560    -3.242956
  H     -1.641137    -0.110190    -4.117469
  H     -0.659735    -1.581031    -3.505818
  H      0.203164     1.418669    -3.400503
  H      1.198250    -0.065985    -2.841350

79
catalyst-4  1-cycle5-T SCF Done: -2702.74149419 A.U.
  C     -2.025122     2.654185    -0.106123
  C     -1.120327     3.665830    -0.491667
  H     -0.207141     3.398533    -1.033775
  C     -1.387174     5.011191    -0.187372
  H     -0.675994     5.785390    -0.497938
  C     -2.556204     5.364122     0.504561
  H     -2.762921     6.414584     0.739084
  C     -3.462344     4.361978     0.893042
  H     -4.380384     4.627939     1.430192
  C     -3.199667     3.017499     0.593496
  C     -0.242598     0.861568    -1.585827
  C     -0.311513     1.129915    -2.962906
  H     -1.284999     1.295348    -3.441855
  C      0.867410     1.182012    -3.722397
  H      0.829562     1.388836    -4.796916
  C      2.106733     0.991599    -3.081260
  H      3.029570     1.059673    -3.668605
  C      2.206697     0.730026    -1.703452
  C      1.003029     0.608713    -0.916204
  C     -0.219614    -0.272744     4.053738
  Ni    -0.588940     0.205029     1.391364
  O      1.042914     0.276715     0.351125
  P     -1.605808     0.865519    -0.381804
  C      0.461616    -0.403821     5.391392
  C     -1.707929    -0.411400     3.887912
  C     -2.134728     0.269742     2.568719
  H     -1.904896    -1.505472     3.843264
  H     -2.247712    -0.058241     4.793137
  H     -3.066829    -0.173719     2.177367
  H     -2.301560     1.352142     2.735094
  O      0.459848    -0.048345     3.021933
  H      0.118723    -1.314210     5.917263
  H      1.555463    -0.423666     5.271909
  H      0.181848     0.454579     6.032696
  C     -1.649643    -2.379535    -0.168146
C     -0.974890    -2.351633    -1.408346
  C     -0.945993    -2.823688     0.976404
  H     -1.518401    -2.039364    -2.307700
  H     -1.469002    -2.864894     1.939890
  C      0.363985    -2.771137    -1.521193
  C      0.397773    -3.230621     0.895220
  C      1.033743    -3.201955    -0.360985
  H      2.081284    -3.522342    -0.436504
  C      3.524719     0.540750    -1.047727
  C      4.485836    -0.365200    -1.541304
  C      3.883256     1.257724     0.114641
  C      5.724007    -0.570846    -0.916691
  C      5.109157     1.061138     0.766283
  C      6.036315     0.145593     0.247387
  F      4.223752    -1.102659    -2.650471
  F      6.608468    -1.458196    -1.419449
  F      7.222090    -0.040829     0.860341
  F      5.414759     1.765062     1.876335
  F      3.055387     2.190661     0.622031
  H     -7.011001    -2.389480    -0.768542
  C     -5.939083    -2.317279    -0.547885
  C     -5.301240    -3.284814     0.208558
  C     -3.897014    -3.222786     0.371710
  C     -3.126625    -2.169901    -0.136995
  C     -3.795866    -1.055751    -0.771859
  C     -5.212337    -1.204356    -1.063609
  C     -5.883004    -0.237055    -1.868983
  C     -5.216666     0.877920    -2.342654
  C     -3.885591     1.117679    -1.920205
  C     -3.179212     0.206145    -1.126331
  H     -5.860700    -4.133654     0.617317
  H     -3.374732    -4.065926     0.837997
  H     -5.726300     1.610396    -2.978104
 H     -6.943567    -0.396424    -2.099896
  C      1.057191    -2.789798    -2.868425
  H      0.551686    -2.124009    -3.588350
  H      2.105220    -2.456674    -2.784638
  H      1.065334    -3.809782    -3.300559
  C      1.161842    -3.645680     2.135660
  H      1.897102    -4.439623     1.913443
  H      1.722128    -2.786595     2.551775
  H      0.485826    -4.019690     2.925752
  H     -3.920011     2.248452     0.893662
  H     -3.425927     2.078999    -2.172226

85
TS-Isom SCF Done: -2781.30522066 A.U.
  C     -2.143269     2.007167    -1.161938
  C     -1.386035     2.679306    -2.144377
  H     -0.552124     2.163932    -2.632939
  C     -1.704661     4.000464    -2.511398
  H     -1.111877     4.503589    -3.284572
  C     -2.778972     4.667402    -1.902647
  H     -3.026429     5.695210    -2.191146
  C     -3.538171     4.006371    -0.919165
  H     -4.379242     4.518422    -0.437366
  C     -3.219689     2.692654    -0.548150
  C     -0.341503    -0.235101    -1.626672
  C     -0.448941    -0.604551    -2.979386
  H     -1.436742    -0.624844    -3.457019
  C      0.691084    -0.955558    -3.718314
  H      0.606101    -1.243383    -4.771368
  C      1.950816    -0.906403    -3.096169
  H      2.849521    -1.148554    -3.675013
  C      2.097643    -0.534034    -1.748619
  C      0.931540    -0.229539    -0.957661
  Ni    -0.410056     0.624770     1.417238
  O      1.065147     0.020165     0.331530
  P     -1.717693     0.303293    -0.550852
  C      0.475149     2.393999     1.296617
  H      1.420531     2.241232     1.840560
  C     -0.336109     3.582008     1.772947
  H     -0.611621     3.525547     2.838570
  H      0.663900     2.412012     0.213526
  C      0.420541     4.931352     1.608843
  O      0.477270     5.725562     2.539918
  H     -1.267306     3.667982     1.176682
  C      1.059530     5.211312     0.257736
  H      0.348039     5.006330    -0.563294
  H      1.408452     6.254613     0.214895
  H      1.920569     4.531788     0.110221
  C     -0.418822     0.793977     3.425567
 C     -1.733677     0.917854     2.918879
  H     -0.046978    -0.174825     3.782267
  H      0.136424     1.664729     3.790505
  H     -2.416301     0.059020     2.910047
  H     -2.221631     1.897325     2.862933
  C     -1.740305    -2.495327     0.995922
  C     -1.122101    -3.049291    -0.148334
  C     -0.993934    -2.427034     2.198710
  H     -1.700209    -3.143114    -1.074814
  H     -1.475408    -2.041427     3.106083
  C      0.193408    -3.544984    -0.102931
  C      0.331812    -2.896866     2.265490
  C      0.907011    -3.453349     1.107378
  H      1.935857    -3.834389     1.150870
  C      3.443315    -0.464969    -1.120724
  C      3.897013     0.703053    -0.473116
  C      4.344213    -1.548279    -1.148325
  C      5.152259     0.782432     0.144554
  C      5.611247    -1.494139    -0.548987
  C      6.016573    -0.322050     0.104971
  F      3.997491    -2.711059    -1.754595
  F      6.435426    -2.560896    -0.590613
  F      7.229343    -0.254812     0.685552
  F      5.544274     1.919427     0.754885
  F      3.128747     1.814252    -0.458599
  H     -3.816915     2.188197     0.221171
  H     -7.072193    -1.537346    -1.512422
  C     -6.005407    -1.307797    -1.400029
  C     -5.345226    -0.536405    -2.339086
  C     -4.001685    -0.152584    -2.101170
  C     -3.279399    -0.615989    -0.995603
  C     -3.898101    -1.564568    -0.093335
  C     -5.319489    -1.812616    -0.255743
C     -6.034835    -2.551629     0.732086
  C     -5.382063    -3.061891     1.840634
  C     -3.974145    -2.947310     1.931699
  C     -3.215690    -2.262123     0.974785
  H     -5.868446    -0.162713    -3.226191
  H     -3.445530    -3.485575     2.726468
  H     -5.933860    -3.615160     2.608586
  H     -7.111839    -2.705137     0.592746
  C      0.813917    -4.202881    -1.318126
  C      1.133296    -2.796793     3.547491
  H      0.480376    -2.678539     4.430538
  H      1.756725    -3.695246     3.705211
  H      1.819785    -1.928442     3.518663
  H     -3.544946     0.583398    -2.771459
  H      0.777353    -5.306750    -1.235524
  H      0.285480    -3.917004    -2.243129
  H      1.871752    -3.913592    -1.431263

81
TS-1-Ins-CO-T SCF Done: -2816.05288586 A.U.
  C      2.026930     1.571275     1.778606
  C      1.222625     2.327592     2.657129
  H      0.226680     1.963088     2.930000
  C      1.697339     3.538487     3.189672
  H      1.062817     4.111416     3.875829
  C      2.976008     4.009205     2.853065
  H      3.345374     4.951294     3.273981
  C      3.781342     3.264182     1.973383
  H      4.783581     3.620699     1.707918
  C      3.311368     2.056729     1.434790
  C     -0.144653    -0.388402     1.846957
  C     -0.242916    -0.888365     3.158314
  H      0.669143    -1.126655     3.719575
  C     -1.499876    -1.087637     3.745597
  H     -1.583506    -1.481632     4.763650
  C     -2.656496    -0.745910     3.020894
  H     -3.640471    -0.865920     3.488128
  C     -2.593896    -0.234624     1.713001
  C     -1.312733    -0.093723     1.068015
  C      0.037688     1.592834    -2.376194
  Ni     0.425744     0.529181    -1.069129
  O     -1.255974     0.281980    -0.194873
  P      1.384172     0.036960     0.959229
  C      1.897154     1.455406    -2.350309
  H      2.501281     0.694881    -1.823148
  C      2.388327     2.860781    -2.016378
  H      2.093267     3.135279    -0.981827
  H      1.967651     1.215964    -3.423931
  C      3.919068     2.992014    -2.062087
  O      4.658963     2.014440    -1.983671
  O     -0.488345     2.330512    -3.140765
  H      1.920467     3.618462    -2.672957
  C      4.461959     4.411385    -2.177595
  H      3.985283     5.076932    -1.433976
  H      5.554281     4.412577    -2.041183
 H      4.218903     4.824175    -3.175455
  C      0.568977    -1.721004    -2.369215
  C     -0.795727    -1.918550    -2.690658
  C      1.123761    -2.239335    -1.167930
  C     -1.603214    -2.617547    -1.779955
  C      0.266139    -2.919249    -0.267948
  H     -2.661357    -2.781513    -2.022326
  H      0.688103    -3.347057     0.648633
  C     -1.092107    -3.119329    -0.563320
  H      1.237688    -1.271108    -3.114451
  C     -3.828032     0.144793     0.979037
  C     -3.974533     1.416071     0.383020
  C     -4.921774    -0.734738     0.849142
  C     -5.127217     1.780511    -0.327329
  C     -6.090039    -0.391803     0.154026
  C     -6.192540     0.874683    -0.439253
  F     -4.861688    -1.981137     1.383804
  F     -7.107534    -1.271275     0.045160
  F     -7.308911     1.220231    -1.108647
  F     -5.229490     3.004868    -0.882295
  F     -3.003351     2.341091     0.506014
  H      3.951152     1.488955     0.749037
  C      2.602505    -2.349343    -0.972360
  C      3.322914    -2.984420    -1.990379
  C      4.661838    -3.410409    -1.817287
  C      5.269065    -3.263935    -0.582339
  C      4.597737    -2.591675     0.480743
  C      3.273604    -2.035786     0.269932
  C      2.739740    -1.178270     1.304348
  C      3.411067    -1.066071     2.526368
  C      4.631463    -1.742222     2.774373
  C      5.234033    -2.450399     1.749426
  H      2.800886    -3.229676    -2.922129
 H      5.184056    -3.910066    -2.640577
  H      6.276525    -3.656914    -0.400171
  H      6.222191    -2.905423     1.890095
  H      5.119874    -1.644511     3.750091
  C     -1.986360    -3.892433     0.383676
  H     -2.382194    -4.806709    -0.098287
  H     -1.442072    -4.196599     1.293531
  H     -2.855199    -3.288271     0.699077
  C     -1.373755    -1.363439    -3.974937
  H     -1.723265    -0.323074    -3.830909
  H     -0.625428    -1.348625    -4.787774
  H     -2.239478    -1.957232    -4.316574
  H      3.021285    -0.387613     3.293194
                                                   
